# Supplementary material for: YODA Kinase Controls a Novel Immune Pathway of Tomato Conferring Enhanced Disease Resistance to the Bacterium Pseudomonas syringae
Source: Front Plant Sci. 2020 Oct 14;11:584471. doi: 10.3389/fpls.2020.584471 (PMC7591502; doi:10.3389/fpls.2020.584471)
Supplement: Supplementary file 2 [file Data_Sheet_2.xlsx]

## Sheet: Article Information
	Supplementary Tables ST1–ST9
	Article title:
	Authors:
	Article acceptance date:

## Sheet: ST1
	Supplementary Table 1. Summary statistics of stomatal numbers in AtCA-YDA overexpressing tomato lines.
			Stomatal index		Stomatal density		Pavement cell density
	Genotype	n	Mean ± SD	MM vs (p-value)	Mean ± SD	MM vs (p-value)	Mean ± SD	MM vs (p-value)
	MM	16	26.6 ± 1.7	-	81.1 ± 18.2	-	224.2 ± 51.6	-
	AtCA-YODA#3	15	24.6 ± 1.6	0.002	91.6 ± 15.6	0.0969909	280.7± 42.3	0.002
	AtCA-YODA#7	11	23.6 ± 1.3	6.25913e-05	106.3 ± 16.1	0.00109156	345.0 ± 56.8	5.57133e-06
	SD: standard deviation
	p-value calculated by Student´s t-test

## Sheet: ST2
	Supplementary Table 2. Genes differentially upregulated in AtCA-YODA tomato lines compared to Moneymaker plants (324 genes).
	Locus	AtCA-YODA#3 / MM	AtCA-YODA#7 / MM	Description
	Solyc02g043830	*	*	Insulin-degrading enzyme
	Solyc04g071590	*	*	Abscisic acid stress ripening ASR3
	Solyc05g018630	*	*	Regulator of chromosome condensation (RCC1) family protein
	Solyc06g084310	*	*	Small nuclear ribonucleoprotein Sm D1
	Solyc11g018700	*	*	Ycf15 protein
	Solyc01g086800	227.968	94.1878	Histone H3
	Solyc02g077940	107.77	105.157	Disease resistance protein (TIR-NBS-LRR class) family
	Solyc05g013880	95.9258	75.9005	Transducin/WD40 repeat-like superfamily protein
	Solyc06g074430	35.669	3.69078	60s acidic ribosomal protein-like protein
	Solyc03g045140	33.2078	28.499	Cyclopropane-fatty-acyl-phospholipid synthase
	Solyc06g054570	28.8969	298.5	Glutaredoxin family protein
	Solyc10g055800	26.8814	6.1424	Chitinase
	Solyc07g008240	22.351	85.468	Non-symbiotic hemoglobin 1
	Solyc01g100630	20.9898	31.7502	Catalase
	Solyc10g083140	19.716	23.8412	Gb:AAF02129.1
	Solyc08g080650	18.4569	4.75981	Osmotin-like protein (Fragment) IPR001938 Thaumatin, pathogenesis-related
	Solyc01g104185	13.3674	14.6696	Fatty acyl-CoA reductase
	Solyc07g062490	11.1828	10.0207	Serine/threonine-protein kinase
	Solyc08g068085	9.54326	17.4848	Hemoglobin 3
	Solyc10g050510	9.12714	50.4398	Transcription initiation factor TFIID subunit 1b-like protein
	Solyc06g007440	8.01498	22.1625	Non-specific serine/threonine protein kinase
	Solyc01g100490	7.90953	78.4908	Chloronerva
	Solyc04g071900	7.78888	5.08802	Peroxidase
	Solyc09g097770	7.05626	4.0786	Glycine-rich protein
	Solyc03g119150	6.50921	2.48044	FKBP-like peptidyl-prolyl cis-trans isomerase family protein
	Solyc01g097270	6.42383	2.40605	Pathogen-induced protein
	Solyc01g102590	6.12728	12.1412	Eukaryotic translation initiation factor 3 subunit C
	Solyc07g052700	5.68212	4.75487	AGAMOUS-like MADS-box transcription factor
	Solyc03g120775	5.44552	5.14346	Zeaxanthin epoxidase, chloroplastic
	Solyc09g092710	5.29138	3.62508	Glycine-rich protein
	Solyc10g009150	5.17142	4.20651	Organ-specific protein S2
	Solyc03g097570	5.09712	10.9055	Bidirectional sugar transporter SWEET
	Solyc09g089505	5.07319	25.0429	Proteinase inhibitor I
	Solyc09g092310	5.05364	6.05228	Ph-3 resistance protein
	Solyc05g054965	4.85158	5.26393	DAG protein
	Solyc06g061200	4.84832	7.97825	Glycine-rich protein 1
	Solyc01g109500	4.54089	13.3833	Dehydration-responsive protein RD22
	Solyc12g006600	4.53248	3.38313	Zinc finger protein-like protein
	Solyc09g092320	4.52352	4.58331	RNA binding protein
	Solyc01g098630	4.49122	2.21072	Mitochondrial inner membrane translocase subunit Tim44
	Solyc04g073990	4.47471	4.42864	Annexin p34
	Solyc03g098640	4.45115	7.4438	Peroxisomal membrane 22 kDa (Mpv17/PMP22) family protein
	Solyc06g009140	4.39277	2.34344	Late embryogenesis abundant protein
	Solyc07g006890	4.35996	2.0089	Cytochrome P450
	Solyc06g019170	4.32409	7.60176	Delta-1-pyrroline-5-carboxylate synthetase
	Solyc07g049230	4.31798	5.12135	RmlC-like cupins superfamily protein
	Solyc07g005870	4.24375	4.82278	FAD/NAD(P)-binding oxidoreductase family protein
	Solyc10g009130	4.19668	4.39684	nuclear fusion defective 6
	Solyc05g053100	4.15978	3.17463	Dihydrolipoyl dehydrogenase
	Solyc02g083500	4.13874	3.34165	Cell wall integrity/stress response component
	Solyc03g096760	4.12064	3.11743	Response to low sulfur protein
	Solyc10g083260	4.02439	4.79597	Senescence regulator (Protein of unknown function, DUF584)
	Solyc02g076640	3.98043	3.88359	Transcription factor-like protein
	Solyc05g012100	3.80757	3.26952	Fructokinase-like protein 2
	Solyc06g071330	3.78152	3.78497	Nucleobase-ascorbate transporter-like protein
	Solyc07g022830	3.75488	7.11354	EXS family protein
	Solyc05g053070	3.7489	2.92955	Dehydrin family protein, expressed
	Solyc10g086150	3.6867	3.81722	RNA-binding (RRM/RBD/RNP motifs) family protein
	Solyc12g042890	3.60292	13.8048	Acyl-protein thioesterase 2
	Solyc10g085900	3.60083	3.40893	Tetratricopeptide repeat (TPR)-like superfamily protein
	Solyc03g095180	3.5501	3.52525	Superoxide dismutase
	Solyc06g075170	3.54684	3.13263	Senescence regulator
	Solyc04g051660	3.54632	4.25255	Tetratricopeptide repeat (TPR)-like superfamily protein
	Solyc03g116067	3.52577	2.09214	Gibberellin-regulated protein
	Solyc07g041920	3.50545	2.06292	Cysteine protease
	Solyc03g095220	3.4187	4.27544	Translocase of chloroplast
	Solyc08g081170	3.35639	4.08334	UDP-N-acetylmuramoyl-L-alanyl-D-glutamate-2, 6-diaminopimelate ligase
	Solyc04g076260	3.29315	3.92573	Thionin-like protein
	Solyc11g011330	3.24721	2.56721	Alcohol dehydrogenase
	Solyc05g006130	3.24287	4.10259	RNA helicase DEAD17
	Solyc08g065470	3.18727	2.54244	Mitochondrial ATP synthase subunit G protein
	Solyc08g075490	3.18712	2.5352	9-cis-epoxycarotenoid dioxygenase
	Solyc06g050400	3.17696	3.43624	Lysine-tRNA ligase
	Solyc06g072490	3.1751	3.35389	40S ribosomal protein S3a
	Solyc09g083370	3.16664	3.58327	Ribosomal protein S19 family protein
	Solyc09g025260	3.13447	3.11127	SAP-like protein BP-73
	Solyc01g098020	3.12988	5.83911	Acetyltransferase (GNAT) domain protein
	Solyc09g007430	3.12765	4.60913	Single-stranded DNA binding protein
	Solyc03g116170	3.1208	4.59689	Nucleosome assembly protein family
	Solyc04g074750	3.07127	3.12455	RNA-binding (RRM/RBD/RNP motifs) family protein
	Solyc12g096700	3.05436	2.30669	60S ribosomal L9
	Solyc06g075180	3.03458	2.6159	60S ribosomal protein L12
	Solyc01g098150	3.02147	3.95515	Pentatricopeptide repeat-containing protein
	Solyc04g072660	3.01779	2.86721	60S ribosomal protein L30
	Solyc11g007690	3.00431	2.54822	Pyruvate kinase
	Solyc06g064550	3.0025	3.74395	Aspartokinase-homoserine dehydrogenase
	Solyc12g099110	2.99518	4.3694	30S ribosomal protein S1
	Solyc10g052470	2.99402	2.00105	Myb family transcription factor family protein
	Solyc01g073640	2.99106	2.75493	Alcohol dehydrogenase-3
	Solyc01g097970	2.98599	2.58306	Deoxyuridine 5'-triphosphate nucleotidohydrolase
	Solyc01g095680	2.98208	4.08618	Ubiquitin carboxyl-terminal hydrolase family protein
	Solyc07g042250	2.98122	2.48427	Chaperonin 21 precursor
	Solyc06g069070	2.94168	2.04706	Lipid transfer protein
	Solyc09g011850	2.92685	3.21249	Fructokinase
	Solyc10g085555	2.92381	2.41286	Enolase
	Solyc03g111050	2.89992	3.07681	CONSTANS interacting protein 5
	Solyc04g050390	2.87507	2.39574	60S ribosomal protein L12
	Solyc02g069070	2.8721	3.04637	Ribonuclease H2 subunit C-like protein
	Solyc10g083740	2.86118	2.8126	60S ribosomal protein L24
	Solyc03g123610	2.85626	2.49342	Alanine aminotransferase 2
	Solyc02g070390	2.8529	2.94946	Plastid transcriptionally active 12
	Solyc08g081530	2.84949	4.18637	Monodehydroascorbate reductase
	Solyc01g087040	2.84726	2.33512	PsbP-like
	Solyc06g008170	2.84705	2.41415	50S ribosomal protein L14
	Solyc07g047790	2.84122	5.10867	Heat shock protein
	Solyc06g082760	2.83197	2.77791	50S ribosomal protein L17
	Solyc01g108300	2.80383	3.45567	Myb family transcription factor
	Solyc02g036480	2.80152	2.17919	Late embryogenesis abundant (LEA) hydroxyproline-rich glycoprotein family
	Solyc01g096900	2.79761	2.18997	DNA GYRASE A
	Solyc12g010350	2.76902	3.06333	60S ribosomal protein L39
	Solyc06g007220	2.76003	2.83827	60S ribosomal protein L41
	Solyc10g008600	2.7545	2.60148	Embryo defective 1923
	Solyc12g042650	2.75267	2.64333	40S ribosomal protein S12
	Solyc03g025520	2.75211	2.56196	60S ribosomal protein L36
	Solyc05g051000	2.7518	3.00681	40S ribosomal protein S13
	Solyc02g065170	2.74893	2.1845	L-ascorbate oxidase like
	Solyc10g084610	2.74758	3.64878	60S ribosomal protein L23a
	Solyc09g090610	2.74386	3.93618	50S ribosomal protein L14
	Solyc01g103510	2.73115	2.82901	60S ribosomal protein L3
	Solyc02g091640	2.72955	3.45437	Endoribonuclease E-like protein
	Solyc04g009940	2.72923	3.11222	Chloroplast J-like domain 1
	Solyc12g008700	2.72706	2.47219	Peroxisomal ABC transporter 1
	Solyc12g094580	2.72122	2.03157	AT hook motif DNA-binding family protein
	Solyc08g007140	2.71855	2.70224	60S ribosomal protein L37a
	Solyc05g054810	2.71393	2.15662	60S ribosomal protein L35
	Solyc05g007250	2.71092	2.72348	40S ribosomal protein S9
	Solyc07g064950	2.70501	2.01956	Trigger factor type chaperone family protein
	Solyc10g009507	2.7047	2.40712	Anthocyanidin reductase
	Solyc12g009820	2.70133	3.6935	Monogalactosyldiacylglycerol synthase
	Solyc08g077560	2.69848	2.26373	Kinase family protein
	Solyc11g066920	2.68942	2.13523	Pentatricopeptide repeat-containing protein family
	Solyc03g043720	2.68219	2.54202	Protein BRICK 1
	Solyc10g084320	2.67289	2.10047	Subtilisin-like protease
	Solyc09g066430	2.67209	2.33895	60S ribosomal protein L14
	Solyc06g073310	2.66832	2.2118	60S ribosomal protein l9
	Solyc08g079880	2.66576	3.53564	P69C protein
	Solyc02g092550	2.63205	6.73689	LOB domain-containing protein
	Solyc03g019780	2.63003	2.6353	40S ribosomal protein SA
	Solyc03g083440	2.6165	4.68093	Glutamate synthase
	Solyc04g011530	2.61561	3.37947	Cytochrome oxidase complex assembly protein
	Solyc07g066460	2.6119	2.0988	Protein Iojap
	Solyc04g072770	2.60811	2.39393	E3 ubiquitin-protein ligase RMA1H1
	Solyc02g068640	2.59565	2.59035	Pyrroline-5-carboxylate reductase
	Solyc01g005240	2.59424	2.31579	Aspartokinase
	Solyc03g117860	2.59228	4.35094	RING/U-box superfamily protein
	Solyc04g009860	2.59228	2.75401	2-oxoglutarate (2OG) and Fe(II)-dependent oxygenase superfamily protein
	Solyc03g006310	2.59038	2.35951	Nuclear fusion defective 6
	Solyc10g085480	2.58379	2.12042	60S ribosomal protein L24
	Solyc03g112360	2.58223	2.24792	60S ribosomal protein L27A
	Solyc02g081920	2.57964	2.42572	Plastid transcriptionally active 14
	Solyc09g005740	2.57695	3.30169	Tetratricopeptide repeat (TPR)-like superfamily protein
	Solyc08g006900	2.57634	2.64251	60S ribosomal protein L32
	Solyc04g057993	2.57583	2.41385	30S ribosomal protein S8
	Solyc11g069790	2.57302	2.78185	Chaperonin 60 alpha subunit
	Solyc08g016170	2.57075	2.92481	3-oxoacyl-[acyl-carrier-protein] synthase
	Solyc07g041310	2.56982	2.74508	Ribosomal protein S3 family protein
	Solyc05g055640	2.56726	2.26308	ARM repeat superfamily protein
	Solyc04g063245	2.56561	2.49992	Cytochrome P450
	Solyc01g099830	2.55833	2.13715	60S ribosomal protein L22-2
	Solyc02g081810	2.5572	3.18104	H/ACA ribonucleoprotein complex subunit 4
	Solyc03g121330	2.54972	2.4366	60S ribosomal protein L28
	Solyc12g008720	2.54554	2.1607	60S ribosomal protein L31
	Solyc01g028810	2.54096	3.16138	Chaperonin-60 beta subunit
	Solyc09g005250	2.54057	2.13005	Mitochondrial substrate carrier family protein
	Solyc02g070650	2.53803	2.58391	60S ribosomal protein L18a
	Solyc12g038980	2.53296	2.63895	H/ACA ribonucleoprotein complex subunit 2-like protein
	Solyc10g081240	2.53079	2.69563	GrpE protein homolog
	Solyc02g070640	2.52954	2.57144	60S ribosomal protein L18a
	Solyc10g085550	2.52733	2.24528	Enolase
	Solyc05g053670	2.51062	2.16626	60S ribosomal protein L13a-like protein
	Solyc05g053440	2.50984	2.22259	60S ribosomal protein L29
	Solyc02g081910	2.50744	3.00383	DNA topoisomerase
	Solyc01g081300	2.50417	2.14233	Phosphoribosylaminoimidazole-succinocarboxamide synthase
	Solyc11g012480	2.50267	2.71073	Thymidine kinase
	Solyc06g008220	2.49582	2.29562	DAG protein
	Solyc11g008940	2.4879	2.43748	Pentatricopeptide repeat-containing protein
	Solyc06g007670	2.48392	2.21799	60S ribosomal protein L5
	Solyc06g073300	2.4776	2.83984	60S ribosomal protein L27
	Solyc08g075700	2.46845	2.04902	60S ribosomal protein L13
	Solyc07g062440	2.46793	4.12441	BnaA05g24630D protein
	Solyc11g020870	2.46585	2.56576	Metal-dependent protein hydrolase
	Solyc05g053080	2.46568	2.34295	Endomembrane-type CA-ATPase 4
	Solyc01g098100	2.46449	2.89374	60S ribosome subunit biogenesis protein NIP7 homolog
	Solyc07g008800	2.4606	2.52684	Chaperonin
	Solyc03g025795	2.45985	2.6037	Heavy-metal-associated domain-containing protein
	Solyc10g050890	2.45882	6.32925	Nitrite reductase 2
	Solyc01g091220	2.45311	2.09739	40S ribosomal protein S13
	Solyc09g007350	2.44424	2.44017	Ribosomal protein S12
	Solyc06g074300	2.43641	2.39674	5'-3' exonuclease family protein
	Solyc12g096150	2.43343	2.70933	60S ribosomal protein L13
	Solyc01g009100	2.42975	2.46228	60S ribosomal protein L30
	Solyc01g016470	2.42436	2.97026	60S acidic ribosomal protein P1
	Solyc12g043020	2.42409	2.1823	Dihydroxy-acid dehydratase
	Solyc02g086240	2.42135	2.21408	Ribosomal L5P family protein
	Solyc08g008590	2.41955	2.80866	Ubiquitin-ribosomal fusion protein
	Solyc05g005690	2.41847	2.41224	Ribosomal protein S9
	Solyc07g048010	2.41703	2.51275	Thymidylate kinase
	Solyc06g008260	2.41687	2.03793	60S ribosomal protein L14
	Solyc06g064630	2.41274	2.34287	Ribosomal protein L15
	Solyc06g071880	2.4087	2.42331	60S ribosomal protein L17
	Solyc10g078540	2.40864	2.25871	H/ACA ribonucleoprotein complex subunit 1-like protein 1
	Solyc05g010670	2.40831	3.40648	Heat shock family protein
	Solyc03g007170	2.40791	3.63536	Peptidyl-prolyl cis-trans isomerase FKBP53
	Solyc06g084230	2.40089	2.19334	40S ribosomal protein S24
	Solyc03g098780	2.39525	2.55588	Cathepsin D Inhibitor
	Solyc02g077730	2.39379	2.4117	Nuclear fusion defective 6
	Solyc03g119360	2.38387	2.33036	40S ribosomal protein S7-like protein
	Solyc03g112670	2.36973	2.30359	Embryo defective 2759
	Solyc05g013620	2.3665	2.50584	Retrovirus-related Pol polyprotein from transposon TNT 1-94
	Solyc01g056940	2.36582	2.11423	Ubiquitin
	Solyc01g095740	2.36133	2.90171	RNA helicase DEAD5
	Solyc10g007980	2.35813	2.2433	Ribosomal L5P family protein
	Solyc06g072810	2.3559	2.11963	Aspartic/glutamic acid-rich protein
	Solyc05g056390	2.35538	2.58516	10 kDa chaperonin
	Solyc01g087570	2.35531	2.06803	BnaA09g36760D protein
	Solyc01g100080	2.35489	2.66993	Single-stranded DNA-binding protein
	Solyc10g008320	2.35486	2.0171	Phosphatidic acid phosphatase 1
	Solyc03g115030	2.35278	2.44388	Eukaryotic aspartyl protease family protein
	Solyc09g092080	2.35158	2.76293	Ribosomal protein l7ae
	Solyc06g069010	2.34868	2.13506	LeArcA1 protein
	Solyc08g083380	2.34774	2.34086	Mitochondrial import inner membrane translocase subunit Tim13
	Solyc08g074240	2.33656	2.04963	40S ribosomal protein S6
	Solyc04g026100	2.33482	2.13908	Ribosomal protein S16
	Solyc04g008810	2.3327	2.28356	40S ribosomal S26-like protein
	Solyc05g055230	2.32059	2.13027	40S ribosomal protein S17
	Solyc02g071700	2.32026	2.65142	Lipase, GDSL
	Solyc08g079890	2.31725	3.15523	P69e protein
	Solyc03g079930	2.3171	2.87632	Mitochondrial glycoprotein
	Solyc09g042290	2.31655	2.98771	Pentatricopeptide repeat-containing protein
	Solyc05g052810	2.31452	2.22524	60S ribosomal protein L35a
	Solyc09g007250	2.31146	2.26859	60S ribosomal protein L4
	Solyc10g079290	2.31004	2.10375	Outer envelope protein 80
	Solyc07g008370	2.30768	2.23322	60S ribosomal protein L7
	Solyc06g073370	2.30123	2.35013	Ribosomal protein S13
	Solyc02g079770	2.29922	2.29476	DAG protein
	Solyc01g096475	2.29841	2.59798	Thioredoxin-like protein CITRX
	Solyc02g082190	2.29524	2.10719	CTP synthase
	Solyc11g012360	2.29445	3.75327	Tonoplast dicarboxylate transporter
	Solyc01g006170	2.28504	2.36167	rRNA processing protein EBP2
	Solyc08g075090	2.28344	2.23062	bHLH transcription factor144
	Solyc04g057997	2.28329	2.29859	30S ribosomal protein S8
	Solyc07g055230	2.27998	2.16527	Homeodomain GLABROUS 7
	Solyc05g054070	2.27659	2.48081	60S ribosomal protein L6
	Solyc11g068420	2.27648	2.19134	Ribosomal protein
	Solyc01g096590	2.2763	2.16213	Ribosomal protein S10p/S20e family protein
	Solyc02g063280	2.27237	3.13793	Stress response protein
	Solyc10g045310	2.27033	2.96475	Oxidoreductase/ transition metal ion binding protein
	Solyc01g006160	2.26875	2.21041	60S acidic ribosomal protein P1
	Solyc11g006070	2.26679	2.91186	Peptidyl-prolyl cis-trans isomerase
	Solyc11g042610	2.26093	3.25931	Ribosomal protein S5/S7
	Solyc02g021400	2.26053	2.62611	40S ribosomal protein S28
	Solyc02g078830	2.25646	2.90212	Transducin/WD40 repeat-like superfamily protein
	Solyc10g086020	2.25315	2.09101	Interactor of constitutive active ROPs 3
	Solyc11g006690	2.23336	2.16877	40S ribosomal protein S17
	Solyc10g083280	2.23089	2.12425	40S ribosomal protein S14-2
	Solyc01g096010	2.22763	2.66626	Embryo defective 1703
	Solyc07g032490	2.22689	6.88002	Major facilitator superfamily protein
	Solyc11g006060	2.21993	3.02695	Rubisco accumulation factor 1.1
	Solyc11g012110	2.21905	2.06978	60S ribosomal protein L6
	Solyc01g097760	2.21604	2.14626	60S ribosomal protein L7A-like protein
	Solyc02g078200	2.21354	2.43165	50S ribosomal protein L21, related protein
	Solyc01g104590	2.21011	2.13854	Ribosomal protein L3
	Solyc12g098330	2.20751	2.45123	60S ribosomal protein L13a-like protein
	Solyc08g014550	2.20588	2.70551	60S ribosomal L9
	Solyc03g097020	2.20279	2.91818	AAA-type ATPase family protein
	Solyc03g119040	2.20179	2.29015	LeArcA2 protein containing 7 WD40 repeats
	Solyc01g099670	2.20076	2.42173	Meloidogyne-induced giant cell protein db212
	Solyc09g065330	2.19997	2.12122	40S ribosomal protein S24
	Solyc11g069700	2.19641	3.06333	Elongation factor 1-alpha
	Solyc04g010240	2.18864	2.11281	60S ribosomal protein L35
	Solyc11g012670	2.18823	2.91738	Pentatricopeptide repeat-containing protein
	Solyc06g069090	2.17894	2.11931	40S ribosomal protein S7-like protein
	Solyc06g071870	2.17822	2.34076	Ribosomal protein
	Solyc04g079315	2.1722	2.31073	RNA binding protein
	Solyc09g031780	2.16308	2.21984	Chloroplast inner envelope family protein
	Solyc07g006530	2.16254	2.42892	Adenylosuccinate lyase
	Solyc04g074300	2.14582	2.09433	40S ribosomal protein S2
	Solyc08g077150	2.14527	2.2338	Protein phosphatase 2C
	Solyc12g096300	2.14183	2.18915	40S ribosomal protein S6
	Solyc09g011420	2.14173	2.32614	Ribosomal protein l7ae
	Solyc06g084140	2.1412	3.26463	Sulfate transporter
	Solyc04g063360	2.13835	2.85055	ATP-dependent zinc metalloprotease FTSH
	Solyc06g060400	2.13069	2.01707	Ribosomal protein L15
	Solyc05g056310	2.12852	2.06749	T-complex protein 1 subunit gamma
	Solyc06g066660	2.12506	2.34662	Ribosomal protein L37
	Solyc02g062350	2.12494	2.02622	DnaJ, mitochondrial
	Solyc01g107450	2.1246	2.08546	Caspase-6 protein
	Solyc12g006380	2.12181	4.93722	2-oxoglutarate-dependent dioxygenase
	Solyc12g056740	2.11974	2.5992	RNA helicase DEAD39
	Solyc03g111230	2.11767	2.09164	Ribosomal protein
	Solyc12g038370	2.10337	2.46836	Single-stranded DNA-binding protein
	Solyc06g007520	2.09908	2.12293	60S ribosomal protein L10
	Solyc06g061230	2.09833	4.76299	Metallocarboxypeptidase inhibitor
	Solyc02g079000	2.08838	2.06085	ATP-dependent zinc metalloprotease FTSH protein
	Solyc06g007570	2.08329	2.2617	40S ribosomal protein S8
	Solyc01g008290	2.08259	3.34305	Dihydroorotate dehydrogenase (quinone)
	Solyc10g086330	2.08189	2.11512	60S ribosomal protein L23a
	Solyc03g115490	2.07932	2.70147	Complex 1 LYR protein
	Solyc07g042570	2.07825	2.35756	Eukaryotic translation initiation factor 3 subunit K
	Solyc10g080045	2.07707	2.05143	Ribonuclease III family protein
	Solyc09g083080	2.07354	2.76977	MAR-binding protein
	Solyc02g082500	2.0734	2.12535	Ribosomal protein L11
	Solyc08g016180	2.07251	2.25028	60S ribosomal protein L18a
	Solyc06g083110	2.07049	2.52701	YGGT family protein
	Solyc02g079730	2.06955	2.06452	Thioredoxin family protein
	Solyc03g118680	2.06587	2.39408	Zinc finger protein
	Solyc03g083280	2.0563	2.6663	Pentatricopeptide repeat-containing protein
	Solyc01g111620	2.05265	2.46371	High-affinity nickel-transport family protein
	Solyc09g075210	2.04634	4.91145	Late embryogenesis abundant protein Lea5
	Solyc01g110540	2.04031	2.09011	Protein Aucsia-2
	Solyc06g009970	2.038	2.65052	Elongation factor 1-alpha
	Solyc06g072600	2.03044	2.36683	Mitochondrial import inner membrane translocase subunit
	Solyc10g083600	2.0288	2.86776	Brix domain-containing protein
	Solyc05g013170	2.0281	2.16531	GCK domain-containing protein
	Solyc02g085220	2.02788	2.05061	Vacuolar sorting protein 39
	Solyc04g063290	2.02722	2.06762	40S ribosomal protein S2
	Solyc10g008140	2.02668	2.19435	Prohibitin
	Solyc01g005540	2.02605	2.23375	Lysine-tRNA ligase
	Solyc04g079310	2.02597	2.19111	RNA-binding protein
	Solyc01g111420	2.02391	2.40956	Ribosomal protein L1p/L10e family
	Solyc00g047700	2.0203	2.20975	Nuclear RNA binding protein-like
	Solyc11g020890	2.01149	2.42781	40S ribosomal S29-like protein
	Solyc01g108650	2.01099	2.44333	Embryo defective 1273
	Solyc04g058090	2.00711	2.15731	Phosphoribosylformylglycinamidine cyclo-ligase
	n-fold ≥ 2
	* Genes not expressed in non-transformed Moneymaker

## Sheet: ST3
	Supplementary Table 3. Genes differentially downregulated in AtCA-YODA tomato lines compared to Moneymaker plants (51 genes).
	Locus	AtCA-YODA#3 /MM	AtCA-YODA#7 /MM	Description
	Solyc08g079000	0	0	Terpenoid cyclases/Protein prenyltransferases superfamily protein
	Solyc03g036470	0	0	Phenylalanine ammonia-lyase
	Solyc01g104190	0	0	Maternal effect embryo arrest 9
	Solyc02g086795	0	0	Protein kinase superfamily protein
	Solyc04g014930	0	0	Alpha 1,4-glycosyltransferase family protein
	Solyc10g077070	0.0014193	0	Histone-lysine N-methyltransferase, H3 lysine-9 specific SUVH1
	Solyc08g080585	0.00232151	0.475303	Thaumatin-like protein
	Solyc06g076690	0.0816041	0.0562403	Acyl-CoA thioesterase
	Solyc05g050735	0.0967135	0.320932	30S ribosomal protein S2, chloroplastic
	Solyc04g015120	0.100718	0.397672	U-box domain-containing protein 33
	Solyc12g038430	0.10228	0.441238	Kinesin-like calmodulin-binding protein like
	Solyc02g088205	0.105577	0.0458988	Activating signal cointegrator 1 complex subunit 1
	Solyc08g016415	0.11697	0.451708	Kinesin-like calmodulin-binding protein (ZWICHEL)
	Solyc06g062560	0.123106	0.202034	Phosphatase 14B
	Solyc01g109100	0.124843	0.24118	Phytochrome interacting factor 3-like 5
	Solyc06g062540	0.12575	0.143542	Acid phosphatase
	Solyc08g005305	0.128179	0.141854	S-adenosyl-L-methionine-dependent methyltransferases superfamily protein
	Solyc04g080920	0.129745	0.35911	Purple acid phosphatase
	Solyc06g062550	0.135624	0.256399	LES459817 putative phosphatase 14A
	Solyc03g095650	0.165978	0.225281	MLO-like protein
	Solyc03g098010	0.183394	0.271985	Phosphate starvation inducible gene TPSI1
	Solyc12g009480	0.188806	0.326059	SPX domain-containing family protein
	Solyc07g007620	0.190723	0.338143	Monogalactosyldiacylglycerol synthase
	Solyc09g074380	0.20377	0.29069	DCD (Development and Cell Death) domain protein
	Solyc02g088210	0.213789	0.351617	SPX domain-containing family protein
	Solyc05g006730	0.216485	0.116223	Glutathione S-transferase family protein
	Solyc04g078110	0.228975	0.419536	Serine protease SBT1
	Solyc09g061730	0.235835	0.489237	Late embryogenesis abundant protein 1
	Solyc04g078450	0.245594	0.397998	Pollen-specific LRR extensin-like protein
	Solyc07g042400	0.258855	0.335343	Transmembrane protein
	Solyc02g071090	0.265575	0.46125	Purine permease
	Solyc01g080620	0.292994	0.298633	BTB/POZ domain-containing protein isoform 1
	Solyc01g100020	0.295611	0.48554	Phospholipase D
	Solyc12g014580	0.334365	0.320002	Pollen allergen Ole e 6-like protein
	Solyc01g111100	0.373215	0.468144	Alkaline and neutral invertase
	Solyc10g054910	0.37667	0.460558	Peptidyl-prolyl cis-trans isomerase
	Solyc01g110150	0.382424	0.431062	Prostatic spermine-binding-like protein
	Solyc02g094400	0.38806	0.28589	Glycerophosphodiester phosphodiesterase
	Solyc02g079490	0.397212	0.442983	HXXXD-type acyl-transferase family protein
	Solyc01g108210	0.403462	0.36958	Cytochrome P450 family ABA 8'-hydroxylase
	Solyc01g109090	0.404837	0.350134	mRNA, clone: RTFL01-34-C05
	Solyc07g045140	0.411104	0.407152	Transmembrane protein
	Solyc02g086850	0.417105	0.300246	RNA exonuclease-like protein
	Solyc07g045145	0.425717	0.407189	Transmembrane protein
	Solyc02g078150	0.430443	0.123713	DUF506 family protein
	Solyc05g009720	0.447917	0.454236	Two-component response regulator
	Solyc01g009680	0.467028	0.145938	Lipoxygenase
	Solyc09g098500	0.468674	0.244384	Got1/Sft2-like vescicle transport protein family
	Solyc07g026680	0.475759	0.207473	Myb-like transcription factor family protein
	Solyc01g079480	0.486367	0.472153	BZIP transcription factor
	Solyc02g067730	0.49515	0.267261	RNA exonuclease-like protein
	n-fold ≤ 2

## Sheet: ST4
	Supplementary Table 4. Genes differentially upregulated in line AtYODA#6 compared to Moneymaker plants (777 genes).
	Locus	AtYDA#6 /MM	Description
	Solyc01g005720	*	Leucine-rich repeat receptor-like protein kinase family protein
	Solyc01g073970	*	Histone H3
	Solyc01g086893	*	CBL-interacting protein kinase 9
	Solyc01g087090	*	Beta glucosidase 8
	Solyc01g098950	*	Glyceraldehyde-3-phosphate dehydrogenase
	Solyc02g044020	*	Ribosomal RNA large subunit methyltransferase N
	Solyc02g072450	*	Receptor-like kinase
	Solyc03g036473	*	Phenylalanine ammonia-lyase
	Solyc04g054745	*	Chaperone DnaJ-domain superfamily protein
	Solyc04g077750	*	NADH dehydrogenase [ubiquinone] iron-sulfur protein 4, mitochondrial
	Solyc05g008630	*	G-type lectin S-receptor-like Serine/Threonine-kinase
	Solyc05g014090	*	Transducin family protein / WD-40 repeat family protein
	Solyc05g018640	*	Regulator of chromosome condensation (RCC1) family protein
	Solyc05g050400	*	RNA-binding domain CCCH-type zinc finger protein
	Solyc06g084310	*	Small nuclear ribonucleoprotein Sm D1
	Solyc07g056200	*	Heavy metal transport/detoxification superfamily protein
	Solyc09g009535	*	Alpha/beta-Hydrolases superfamily protein
	Solyc09g015440	*	GDT1-like protein
	Solyc12g027750	*	Arginine/serine-rich coiled coil protein
	Solyc01g081250	312.083	Glutathione s-transferase
	Solyc10g086133	247.036	ATP synthase subunit a, chloroplastic
	Solyc01g086800	183.472	Histone H3
	Solyc05g013880	164.61	Transducin/WD40 repeat-like superfamily protein
	Solyc02g077940	134.048	Disease resistance protein (TIR-NBS-LRR class) family
	Solyc04g050820	68.856	Myo-inositol-1-phosphate synthase 1
	Solyc02g065760	68.0189	ethylene induced calmodulin binding protein
	Solyc10g005120	64.0882	2-oxoglutarate (2OG) and Fe(II)-dependent oxygenase superfamily protein
	Solyc10g084960	39.2217	Glutathione S-transferase-like protein
	Solyc12g006380	38.8752	2-oxoglutarate-dependent dioxygenase
	Solyc04g058060	33.6378	Carboxyl-terminal peptidase (DUF239)
	Solyc07g065410	32.2445	Melanin-concentrating hormone receptor 1
	Solyc01g005760	26.8073	Leucine-rich repeat receptor-like protein kinase family protein
	Solyc03g045140	24.062	Cyclopropane-fatty-acyl-phospholipid synthase
	Solyc01g104185	16.6352	Fatty acyl-CoA reductase
	Solyc01g086660	16.0946	Agenet domain protein (DOMAIN OF UNKNOWN FUNCTION 724 2)
	Solyc07g052620	15.5415	Zinc finger, B-box
	Solyc03g117860	13.7081	RING/U-box superfamily protein
	Solyc07g052720	11.2443	MADS-box transcription factor
	Solyc01g100630	11.2226	Catalase
	Solyc07g052700	10.7175	AGAMOUS-like MADS-box transcription factor
	Solyc03g115920	10.5628	RING/U-box superfamily protein
	Solyc03g097570	10.4553	Bidirectional sugar transporter SWEET
	Solyc08g078695	10.3847	Heat-shock protein
	Solyc09g097960	10.1185	NAD(P)-linked oxidoreductase superfamily protein
	Solyc11g008530	9.63966	Dicer-like 2d
	Solyc02g078285	9.38709	Transcription initiation factor TFIID subunit 13
	Solyc02g076640	9.3179	Transcription factor-like protein
	Solyc06g073080	9.10929	2-oxoglutarate (2OG) and Fe(II)-dependent oxygenase superfamily protein
	Solyc05g054965	9.10345	DAG protein
	Solyc09g092310	8.92518	Ph-3 resistance protein
	Solyc10g081940	8.92131	Exocyst complex component 7
	Solyc10g052500	7.91032	Isoflavone reductase homolog
	Solyc11g011330	7.85158	Alcohol dehydrogenase
	Solyc02g091690	7.74727	bHLH transcription factor 081
	Solyc04g007140	7.3429	Zinc knuckle (CCHC-type) family protein
	Solyc09g066495	7.16543	H/ACA ribonucleoprotein complex subunit 3-like protein
	Solyc04g009860	6.88909	2-oxoglutarate (2OG) and Fe(II)-dependent oxygenase superfamily protein
	Solyc06g075780	6.7186	Zinc finger, C2H2
	Solyc08g067360	6.70171	WRKY transcription factor 45
	Solyc06g083050	6.46139	Carboxypeptidase
	Solyc07g052980	6.42493	Xyloglucan endotransglycosylase/hydrolase 16
	Solyc12g009770	6.40732	Leucine-rich-repeat receptor-like protein
	Solyc08g078940	6.3924	Bifunctional inhibitor/lipid-transfer protein/seed storage 2S albumin superfamily protein
	Solyc09g084470	6.28325	Wound-induced proteinase inhibitor 1
	Solyc06g072430	6.13942	BAG family molecular chaperone regulator 5
	Solyc01g086670	5.96088	Expressed protein-RZ53
	Solyc10g079350	5.9189	Glycosyltransferase
	Solyc00g071180	5.86301	Multicystatin
	Solyc04g017685	5.8126	Mitogen-activated protein kinase 14
	Solyc06g036290	5.77771	Heat shock protein 90
	Solyc09g082230	5.67667	N-acetyltransferase
	Solyc12g005020	5.64752	RING/U-box superfamily protein
	Solyc02g005115	5.5776	Glycosyltransferase
	Solyc05g007900	5.57127	RING/U-box superfamily protein
	Solyc09g065660	5.23592	SolycHsfA7
	Solyc09g089740	5.16137	2-oxoglutarate (2OG) and Fe(II)-dependent oxygenase superfamily protein
	Solyc01g107780	5.1206	Glycosyltransferase
	Solyc04g071800	5.08722	Cytochrome P450
	Solyc08g079700	5.02311	Zinc finger A20 and AN1 domain-containing stress-associated protein
	Solyc01g079780	4.95732	Glycoprotein membrane GPI-anchored
	Solyc08g077330	4.91858	Expansin-like protein
	Solyc08g075550	4.8771	Alternative oxidase 1au
	Solyc01g007190	4.81586	UvrABC system protein A
	Solyc07g006370	4.77339	Cation calcium exchanger
	Solyc11g066880	4.72714	Phytosulfokine 3
	Solyc12g007300	4.66708	B3 domain-containing protein
	Solyc05g052030	4.65853	Ethylene response factor 4
	Solyc04g050570	4.65042	GDSL esterase/lipase
	Solyc10g085890	4.59168	poly(ADP-ribose) glycohydrolase 2
	Solyc04g072070	4.56964	WRKY transcription factor 55
	Solyc07g065470	4.52339	Cysteine synthase
	Solyc09g089510	4.44576	Proteinase inhibitor I
	Solyc07g066010	4.42166	Amino acid transporter
	Solyc09g011630	4.40598	Putative glutathione S-transferase T2
	Solyc09g007010	4.36135	Pathogenesis-related protein 1
	Solyc08g006470	4.34478	Zinc finger protein
	Solyc11g021060	4.32662	TOMARPIX proteinase inhibitor
	Solyc06g053870	4.31015	3-ketoacyl-CoA synthase
	Solyc08g074620	4.30965	Polyphenol oxidase precursor
	Solyc01g104750	4.30843	WAT1-related protein
	Solyc09g082220	4.29466	Acetyltransferase (GNAT) domain protein
	Solyc04g079250	4.23496	Patatin
	Solyc01g111300	4.20492	Histone-lysine N-methyltransferase SUVR5
	Solyc09g089750	4.15012	2-oxoglutarate (2OG) and Fe(II)-dependent oxygenase superfamily protein
	Solyc01g008497	4.13551	Receptor-like kinase
	Solyc02g089630	4.09414	Proline dehydrogenase
	Solyc02g087540	4.08721	P-loop containing nucleoside triphosphate hydrolases superfamily protein
	Solyc11g010670	4.08027	SGNH hydrolase-type esterase superfamily protein isoform 1
	Solyc09g092710	4.07387	Glycine-rich protein
	Solyc04g008900	4.0371	Transmembrane protein (DUF247)
	Solyc10g075090	3.97166	Non-specific lipid-transfer protein
	Solyc01g095500	3.93	Sl Cytokinin Response Factor 5
	Solyc06g068540	3.92088	ATP-dependent DNA helicase
	Solyc01g010060	3.91337	ARM repeat superfamily protein
	Solyc10g007280	3.90495	P-loop containing nucleoside triphosphate hydrolases superfamily protein
	Solyc04g011440	3.89025	Ethylene-responsive heat shock protein cognate 70
	Solyc11g011790	3.88855	Importin-5
	Solyc10g075150	3.88708	Non-specific lipid-transfer protein
	Solyc12g042600	3.8736	Glycosyltransferase
	Solyc06g069740	3.82831	EF hand calcium-binding family protein
	Solyc09g014860	3.8268	LURP-one-like protein
	Solyc01g100230	3.82078	DnaJ-like protein
	Solyc01g073640	3.80413	Alcohol dehydrogenase-3
	Solyc01g020285	3.79589	SU(VAR)3-9 homolog 5
	Solyc02g079170	3.76828	External alternative NAD(P)H-ubiquinone oxidoreductase B2
	Solyc07g007750	3.7546	Defensin protein
	Solyc11g020960	3.7077	Proteinase inhibitor II
	Solyc04g071070	3.70206	Extensin
	Solyc09g008970	3.70052	AT3g10020/T22K18_16
	Solyc08g080620	3.69363	PR-5x
	Solyc04g080680	3.68408	P-loop containing nucleoside triphosphate hydrolases superfamily protein
	Solyc02g089620	3.67915	Proline dehydrogenase
	Solyc09g083440	3.66848	PIN-I protein
	Solyc10g076740	3.66597	GDSL esterase/lipase family
	Solyc09g097870	3.65741	bHLH transcription factor 062
	Solyc04g040180	3.60773	S-adenosylmethionine-dependent methyltransferase
	Solyc01g088430	3.60581	Fatty acid hydroxylase superfamily protein
	Solyc04g011450	3.60452	Heat shock cognate protein 2
	Solyc12g036793	3.5957	Leucine-rich repeat receptor-like protein kinase family protein
	Solyc03g120260	3.58377	Coatomer beta subunit
	Solyc06g062370	3.55597	Acid phosphatase-like protein 1
	Solyc03g044900	3.55276	Calcium-binding EF-hand
	Solyc09g092740	3.54112	Transducin/WD40 repeat-like superfamily protein
	Solyc03g115930	3.53481	Calcium-binding EF-hand family protein
	Solyc00g174340	3.51555	Pathogenesis-related protein 1
	Solyc01g010220	3.50409	Retrovirus-related Pol polyprotein from transposon TNT 1-94
	Solyc04g079640	3.50097	Cytochrome P450
	Solyc08g062220	3.49526	Glycosyltransferase
	Solyc01g105890	3.48829	Monoterpene synthase 1
	Solyc01g107730	3.4844	D-type cyclin-2
	Solyc02g086990	3.45118	Cyclic nucleotide-gated channel
	Solyc03g058910	3.43318	Pectate lyase
	Solyc02g094445	3.43315	Cytochrome c oxidase subunit 2
	Solyc07g062980	3.42739	Squamosa promoter-binding protein
	Solyc12g006760	3.42528	Glutathione S-transferase zeta 1
	Solyc01g105410	3.42343	Phosphate-induced protein 1
	Solyc12g096890	3.39791	F-box protein PP2
	Solyc11g005820	3.38719	Pectinesterase inhibitor
	Solyc07g017530	3.38549	Conserved oligomeric Golgi complex subunit 3
	Solyc02g080670	3.38475	L-ascorbate oxidase
	Solyc01g008620	3.37944	Beta-1,3-glucanase
	Solyc03g043720	3.36705	Protein BRICK 1
	Solyc07g016080	3.35966	Purple acid phosphatase
	Solyc09g090500	3.35659	Cyclopropane-fatty-acyl-phospholipid synthase
	Solyc07g062500	3.34287	Cytochrome P450
	Solyc09g011570	3.33255	Glutathione S-transferase-like protein
	Solyc03g034150	3.31646	Homeobox-leucine zipper family protein
	Solyc01g091260	3.30982	Myeloid leukemia factor 1
	Solyc05g011960	3.30814	DnaJ domain-containing protein
	Solyc08g062340	3.30461	Heat-shock protein
	Solyc04g071990	3.29465	GIGANTEA
	Solyc02g069800	3.28712	Abhydrolase superfamily protein
	Solyc06g050320	3.28186	High mobility group (HMG) box domain-containing protein
	Solyc10g049600	3.26618	Progesterone 5-beta-reductase
	Solyc12g036390	3.26443	Calmodulin binding protein-like
	Solyc09g014940	3.26091	Wound-induced protein 1
	Solyc10g076300	3.25009	CASP-like protein
	Solyc05g051480	3.24818	DNA-directed RNA polymerase subunit beta
	Solyc10g084890	3.24139	Glycosyltransferase
	Solyc09g092520	3.2317	Xyloglucan endotransglycosylase
	Solyc01g098020	3.229	Acetyltransferase (GNAT) domain protein
	Solyc06g071330	3.22655	Nucleobase-ascorbate transporter-like protein
	Solyc01g010910	3.21944	MYB-related transcription factor
	Solyc12g010800	3.21127	BZIP family transcription factor
	Solyc03g112580	3.17802	Receptor protein kinase
	Solyc09g092750	3.17767	Glycine-rich protein
	Solyc08g078207	3.15517	RING-H2 finger protein ATL22
	Solyc03g122350	3.15375	Cytochrome P450
	Solyc02g061770	3.14717	Chitinase 2
	Solyc06g076560	3.14042	17.6 kD class I small heat shock protein
	Solyc11g056620	3.13777	Cobyric acid synthase
	Solyc08g080540	3.11967	SolycHsfB2b
	Solyc10g080870	3.09619	Cytochrome P450
	Solyc07g061750	3.07724	Ankyrin repeat-containing-like protein
	Solyc05g041990	3.07002	Unknown protein
	Solyc02g063450	3.0693	DNA-binding protein (duplicated DUF1399)
	Solyc01g104460	3.06729	Partner of Y14-MAGO
	Solyc07g062710	3.04367	BZIP family transcription factor
	Solyc08g065940	3.03569	Zinc finger CCCH domain-containing protein
	Solyc08g068670	3.03129	Aromatic amino acid decarboxylase 1B
	Solyc11g065220	3.02437	Phosphotransferase
	Solyc09g097805	3.01841	Glycine rich protein
	Solyc05g013207	3.01326	3-ketoacyl-CoA synthase
	Solyc06g064820	3.00061	GDSL esterase/lipase
	Solyc08g014120	2.99047	Ethylene responssive protein 33
	Solyc03g113910	2.98616	Snakin-2-like protein
	Solyc07g054145	2.98353	CAAX amino terminal protease family protein
	Solyc09g007170	2.98305	Protein kinase-like protein
	Solyc11g069700	2.97125	Elongation factor 1-alpha
	Solyc08g065470	2.96874	Mitochondrial ATP synthase subunit G protein
	Solyc07g056480	2.96749	Glutathione S-transferase/peroxidase
	Solyc12g013690	2.96721	FAD/NAD(P)-binding oxidoreductase family protein
	Solyc12g049030	2.96382	Fatty acid desaturase
	Solyc08g075570	2.96192	Sodium:solute symporter family protein
	Solyc01g097240	2.96139	Pathogenesis-related protein PR-4
	Solyc09g011150	2.95948	Ycf68 protein
	Solyc01g111640	2.94606	SKP1-like protein
	Solyc03g123620	2.94508	Pectinesterase
	Solyc07g007250	2.93468	Metallocarboxypeptidase inhibitor
	Solyc08g077560	2.93431	Kinase family protein
	Solyc10g086410	2.93397	LEHSC270 hsc-2heat shock protein cognate 70
	Solyc06g059885	2.93027	Germacrene synthase
	Solyc04g077690	2.93022	At4g33800-like protein
	Solyc01g103590	2.92745	Lactoylglutathione lyase / glyoxalase I family protein
	Solyc03g120170	2.92709	NHL domain-containing protein
	Solyc07g056360	2.92702	BHLH transcription factor
	Solyc01g005420	2.92384	Calcium-dependent lipid-binding (CaLB domain) family protein
	Solyc11g065600	2.91344	Xyloglucan endotransglucosylase-hydrolase 4
	Solyc03g115850	2.90951	NAC domain-containing protein
	Solyc09g062970	2.90861	GDSL-like Lipase/Acylhydrolase superfamily protein
	Solyc01g066640	2.90744	Vitellogenin-like protein
	Solyc04g009850	2.89355	2-oxoglutarate (2OG) and Fe(II)-dependent oxygenase superfamily protein
	Solyc02g086980	2.89311	Trimeric LpxA-like enzymes superfamily protein
	Solyc02g076980	2.88875	Cysteine protease
	Solyc09g092320	2.88272	RNA binding protein
	Solyc03g078370	2.88133	Serine/threonine-protein kinase
	Solyc04g081700	2.87308	Ribosomal protein S5/Elongation factor G/III/V family protein
	Solyc01g108250	2.86788	DEM2
	Solyc03g119590	2.86042	NIMIN2c protein
	Solyc03g033840	2.85834	P-loop containing nucleoside triphosphate hydrolases superfamily protein
	Solyc09g082700	2.85356	Early light-induced protein
	Solyc01g087780	2.84554	Serine protease SBT4A
	Solyc01g009845	2.83913	DNA-directed RNA polymerase subunit beta
	Solyc02g092790	2.83089	Arabinogalactan 1
	Solyc02g091250	2.82449	Mediator of RNA polymerase II transcription subunit
	Solyc11g071830	2.82089	DnaJ protein homolog
	Solyc08g067340	2.81155	WRKY transcription factor 46
	Solyc02g082740	2.80347	Dirigent protein
	Solyc07g052240	2.79704	L-ascorbate oxidase-like protein
	Solyc05g012580	2.797	cation/H+ exchanger 19
	Solyc07g049660	2.79314	Benzyl alcohol O-benzoyltransferase
	Solyc09g014970	2.79163	Methyl esterase
	Solyc10g074540	2.79006	Phosphate-responsive 1 family protein
	Solyc09g015770	2.78673	WRKY transcription factor 81
	Solyc03g044600	2.78318	Multidrug resistance-associated protein 6
	Solyc07g055950	2.78038	Protodermal factor 1.1
	Solyc02g093710	2.77976	Hop-interacting protein THI031
	Solyc11g006230	2.77833	GRF1-interacting factor-like protein
	Solyc09g074270	2.77815	Gid1-like gibberellin receptor
	Solyc06g065900	2.77807	Serine-rich protein-related
	Solyc01g109880	2.77689	BZIP transcription factor
	Solyc10g009150	2.77234	Organ-specific protein S2
	Solyc11g030550	2.76884	Cyclin family protein
	Solyc12g088400	2.76174	Zinc-finger protein
	Solyc07g055670	2.75768	Serine/threonine-protein kinase
	Solyc08g074740	2.75382	Poly [ADP-ribose] polymerase
	Solyc07g043170	2.75339	Glycosyltransferase
	Solyc07g006570	2.75062	Ribonuclease
	Solyc12g098130	2.75051	Glucose-6-phosphate isomerase, cytosolic 1
	Solyc07g008430	2.74398	RING/U-box superfamily protein
	Solyc06g059710	2.73991	Acyl-[acyl-carrier-protein] desaturase
	Solyc07g056640	2.73589	Cycling DOF factor 2
	Solyc01g081440	2.73445	Nuclear factor 1 A-type protein (DUF1005)
	Solyc03g113215	2.71242	F-box/RNI-like superfamily protein
	Solyc02g070430	2.70881	Gibberellin 2 oxidase
	Solyc05g011970	2.70655	Cytochrome P450
	Solyc09g011590	2.70387	Glutathione S-transferase-like protein
	Solyc01g091670	2.69714	Progesterone 5-beta-reductase
	Solyc12g087940	2.6915	Eukaryotic aspartyl protease family protein
	Solyc09g061840	2.68547	3-ketoacyl-CoA thiolase
	Solyc02g087210	2.68522	Zinc finger AN1 domain-containing stress-associated protein 12
	Solyc07g042490	2.68491	Auxin responsive SAUR protein
	Solyc05g045670	2.6845	Glucose-6-phosphate/phosphate-translocator
	Solyc09g064940	2.67912	Phenazine biosynthesis PhzC/PhzF family protein
	Solyc07g061720	2.67876	Gibberellin 2-oxidase 4
	Solyc10g055740	2.67288	Amino acid transporter
	Solyc10g085880	2.67038	Glycosyltransferase
	Solyc02g079520	2.66926	Calcium-binding EF-hand protein
	Solyc03g007410	2.66483	Basic helix-loop-helix (bHLH) DNA-binding superfamily protein
	Solyc12g014010	2.65378	Glycosyltransferase
	Solyc03g031620	2.64689	5'-adenylylsulfate reductase
	Solyc11g010170	2.64278	LanC-like protein 2
	Solyc07g064560	2.64058	AT hook, DNA-binding motif-containing protein
	Solyc05g009630	2.64035	Disease resistance protein
	Solyc05g009480	2.637	NIM1-interacting 2
	Solyc03g111820	2.63531	Sieve element occlusion a
	Solyc10g005100	2.63523	plasma-membrane associated cation-binding protein 1
	Solyc02g081360	2.63425	CoA ligase
	Solyc01g103190	2.63349	Cytochrome c oxidase biogenesis protein Cmc1-like protein
	Solyc02g083640	2.63306	Tetratricopeptide repeat (TPR)-like superfamily protein
	Solyc08g079900	2.6328	Subtilisin-like protease
	Solyc03g114330	2.63236	Peroxisomal membrane protein PEX14
	Solyc10g008930	2.62827	Glutaredoxin-like family protein
	Solyc01g080910	2.62725	Polyadenylate-binding protein 1-B-binding protein
	Solyc03g093890	2.62366	R2R3MYB transcription factor 52
	Solyc03g115843	2.62077	DNAJ heat shock N-terminal domain-containing protein
	Solyc09g074560	2.62067	CONSTANS-like zinc finger protein
	Solyc01g088400	2.61995	ECERIFERUM 1
	Solyc06g071810	2.61707	Leucine-rich repeat receptor-like kinase
	Solyc10g048030	2.61638	Major latex-like protein
	Solyc03g111620	2.61388	S-adenosyl-L-methionine-dependent methyltransferases superfamily protein
	Solyc06g062420	2.61069	Transmembrane protein
	Solyc03g113460	2.60497	NAD(P)-binding Rossmann-fold superfamily protein
	Solyc03g120550	2.60337	Major facilitator superfamily protein
	Solyc10g006800	2.60307	Cyclic nucleotide-gated ion channel
	Solyc06g069820	2.60008	DUF674 family protein
	Solyc07g054280	2.59914	Tyrosine decarboxylase
	Solyc02g072000	2.59764	SolycHsfA4c
	Solyc03g116670	2.59668	Tetratricopeptide repeat (TPR)-like superfamily protein
	Solyc04g074420	2.59605	Phosphate-responsive 1 family protein
	Solyc03g031600	2.59047	Peroxisomal membrane protein PMP22
	Solyc03g098780	2.58811	Cathepsin D Inhibitor
	Solyc12g017460	2.57889	GDSL esterase/lipase
	Solyc09g098095	2.57308	NAD(P)-linked oxidoreductase superfamily protein
	Solyc08g081310	2.57262	Histone deacetylase complex subunit
	Solyc09g097770	2.56897	Glycine-rich protein
	Solyc01g067620	2.56831	2-oxoglutarate (2OG) and Fe(II)-dependent oxygenase superfamily protein
	Solyc07g049670	2.56551	Benzyl alcohol O-benzoyltransferase
	Solyc01g091660	2.56502	NAD(P)-binding Rossmann-fold superfamily protein
	Solyc11g008010	2.56481	NAC domain protein,
	Solyc04g079940	2.56266	NAC domain-containing protein
	Solyc01g109500	2.56079	Dehydration-responsive protein RD22
	Solyc08g066210	2.56032	Receptor-like protein kinase
	Solyc04g077510	2.55627	Growth-regulating factor
	Solyc02g079600	2.55168	Receptor-like protein kinase
	Solyc01g105450	2.5515	ABC transporter G family member
	Solyc09g011270	2.55132	Cysteine/Histidine-rich C1 domain family protein
	Solyc06g076920	2.54454	Alkyl transferase
	Solyc08g076970	2.54246	Acetylornithine deacetylase
	Solyc11g069070	2.54203	Heavy metal transport/detoxification superfamily protein
	Solyc11g008420	2.54105	SKP1-like protein
	Solyc09g097920	2.53698	Mitochondrial transcription termination factor family protein
	Solyc12g042760	2.53556	Leucine-rich repeat receptor-like protein kinase family protein
	Solyc03g114580	2.53367	Uridine kinase
	Solyc04g071615	2.5333	ASR4
	Solyc03g031940	2.53056	AMP-dependent synthetase and ligase family protein
	Solyc01g106690	2.53047	DUF1005 family protein
	Solyc02g038690	2.52643	Histone H2B
	Solyc02g077610	2.52518	NAC domain-containing protein
	Solyc02g062170	2.5245	Chalcone-flavanone isomerase family protein
	Solyc02g068760	2.5239	Pentatricopeptide repeat-containing protein
	Solyc06g053980	2.51969	Chlorophyllase
	Solyc12g056360	2.51968	Thaumatin-like protein
	Solyc02g077760	2.51831	Late embryogenesis abundant (LEA) hydroxyproline-rich glycoprotein family
	Solyc07g017610	2.51612	Lysine-ketoglutarate reductase/saccharopine dehydrogenase
	Solyc02g064940	2.51581	Leucine-rich repeat receptor-like protein kinase family
	Solyc01g067295	2.512	Metallocarboxypeptidase inhibitor
	Solyc05g009560	2.50369	Homologous-pairing protein 2 homolog
	Solyc10g078290	2.50333	BZIP transcription factor family protein
	Solyc02g064650	2.49898	Xyloglucan endo-transglycosylase B2
	Solyc05g054860	2.49756	Kinase
	Solyc01g008600	2.49724	Zinc finger transcription factor 6
	Solyc06g082030	2.49109	2-oxoglutarate (2OG) and Fe(II)-dependent oxygenase superfamily protein
	Solyc01g006400	2.49068	Extensin-like protein
	Solyc09g090770	2.49066	Calcium uniporter (DUF607)
	Solyc09g097810	2.48953	SAR8.2
	Solyc12g056610	2.48827	NAD(P)-binding Rossmann-fold superfamily protein
	Solyc06g074020	2.48815	Ovate family protein12
	Solyc02g081390	2.48309	Amine oxidase family protein
	Solyc06g074720	2.48028	RNA binding protein-like protein
	Solyc08g079850	2.47844	P69F P69D protein
	Solyc01g005930	2.4762	Lipase/lipooxygenase, PLAT/LH2
	Solyc06g073990	2.4726	Gb:AAF02129.1
	Solyc10g085010	2.46752	PAR1 protein
	Solyc02g078850	2.46652	Glycine-rich protein
	Solyc04g074430	2.46605	Phosphate-responsive 1 family protein
	Solyc04g010200	2.46451	ABC transporter G family member
	Solyc05g012380	2.46188	Glucan endo-1,3-beta-glucosidase-like protein
	Solyc11g007430	2.45871	Receptor-like protein kinase
	Solyc02g082150	2.45783	Root hair specific 4
	Solyc07g014730	2.45688	Phospholipase A2
	Solyc03g007890	2.45351	Class 2 small heat shock protein Le-HSP17.6
	Solyc06g009290	2.45292	ABC transporter B family protein
	Solyc05g008815	2.45272	Lipid phosphate phosphatase-like protein
	Solyc09g089940	2.45156	Plant/protein
	Solyc09g091600	2.45082	Tetratricopeptide repeat-like superfamily protein
	Solyc07g017520	2.45025	Conserved oligomeric Golgi complex, subunit 3
	Solyc06g051320	2.44883	HXXXD-type acyl-transferase family protein
	Solyc12g100280	2.44675	NAD(P)-binding Rossmann-fold superfamily protein
	Solyc12g014350	2.44076	Receptor-like protein kinase
	Solyc10g005430	2.43802	Quinone reductase family protein
	Solyc04g025650	2.4342	FAD/NAD(P)-binding oxidoreductase family protein
	Solyc01g068080	2.4283	Cinnamoyl-CoA reductase
	Solyc03g119960	2.42555	Phototropic-responsive NPH3 family protein
	Solyc01g007870	2.42041	E3 ubiquitin-protein ligase
	Solyc05g032620	2.41964	Multimeric translocon complex in the outer envelope membrane 132
	Solyc09g098110	2.4181	bHLH transcription factor 092
	Solyc02g093410	2.41758	MAP kinase kinase kinase 24
	Solyc06g008890	2.41573	Kinase family protein
	Solyc04g072310	2.41422	Elicitor peptide 1
	Solyc03g119990	2.41396	Alpha/beta hydrolase-like
	Solyc08g075240	2.41393	Long-chain-alcohol oxidase
	Solyc04g007070	2.4132	Disease resistance protein (NBS-LRR class) family
	Solyc06g084430	2.41137	Cupredoxin superfamily protein
	Solyc03g123610	2.41051	Alanine aminotransferase 2
	Solyc06g076020	2.40377	Heat shock protein 70 kD
	Solyc04g009620	2.40373	Chorismate synthase 2 precursor
	Solyc07g054893	2.40088	Methylketone synthase Id
	Solyc08g074480	2.39878	14 kDa proline-rich protein DC2.15
	Solyc04g078750	2.39252	Late embryogenesis abundant protein
	Solyc05g052050	2.3917	DNA-binding protein Pti4
	Solyc05g009520	2.39095	BnaA06g07410D protein
	Solyc01g080600	2.38798	Histone H3
	Solyc04g074310	2.38416	RNA-binding family protein
	Solyc12g098570	2.38322	Receptor-like kinase
	Solyc03g114960	2.38243	ABC transporter B family protein
	Solyc04g007900	2.38187	Plant cadmium resistance 2
	Solyc10g076180	2.3808	Ovate family protein 20
	Solyc07g056500	2.38049	Glutathione S-transferase T5
	Solyc03g096460	2.37855	Wound/stress protein AY568721
	Solyc02g088600	2.37838	Pentatricopeptide repeat-containing-like protein
	Solyc05g013010	2.37837	Sulfotransferase
	Solyc10g080370	2.37387	Transmembrane protein
	Solyc11g011190	2.37315	Exostosin-like protein
	Solyc10g084170	2.37286	BAG family molecular chaperone regulator 5
	Solyc01g097280	2.37087	Pathogenesis-related protein PR-4
	Solyc05g014120	2.37076	S-adenosyl-L-methionine-dependent methyltransferases superfamily protein
	Solyc12g096920	2.36832	Disease resistance protein (CC-NBS-LRR class) family protein
	Solyc09g014450	2.36724	Clathrin light chain protein
	Solyc07g066100	2.36582	GPI-anchored protein LORELEI
	Solyc11g068490	2.36411	Ribosomal protein L31
	Solyc03g025400	2.3635	NAD(P)-binding Rossmann-fold superfamily protein
	Solyc10g084400	2.35778	Glutathione S-transferase family protein
	Solyc11g011740	2.35772	Ethylene-responsive transcription factor
	Solyc01g079140	2.35754	Evolutionarily conserved C-terminal region 2
	Solyc08g007080	2.35711	Type I inositol-1,4,5-trisphosphate 5-phosphatase
	Solyc02g077040	2.35642	Phytophthora-inhibited protease 1
	Solyc12g014140	2.35306	SlTCP3
	Solyc01g096730	2.35302	Zinc induced facilitator-like 1
	Solyc02g089050	2.3526	Longifolia protein
	Solyc02g062800	2.35234	F-box protein
	Solyc01g094220	2.35229	Carbonyl reductase-like
	Solyc05g052840	2.34877	Tubulin folding cofactor C
	Solyc04g006980	2.34845	TCP transcription factor 22
	Solyc08g079800	2.34826	Growth-regulating factor
	Solyc02g090430	2.34825	MAP kinase kinase kinase 20
	Solyc09g074300	2.34647	Histone H2A
	Solyc07g042390	2.34447	Plant invertase/pectin methylesterase inhibitor superfamily protein
	Solyc06g011370	2.34405	Chaperone protein
	Solyc01g010180	2.34344	DEA(D/H)-box RNA helicase family protein
	Solyc11g008540	2.34096	Dicer-like 2b
	Solyc04g071890	2.34048	Peroxidase
	Solyc02g076730	2.33729	Cysteine protease
	Solyc12g006910	2.33597	Cadmium tolerant 1
	Solyc01g006320	2.33533	Late embryogenesis abundant (LEA) hydroxyproline-rich glycoprotein family
	Solyc04g071780	2.33493	Cytochrome P450
	Solyc05g008010	2.33249	60S ribosomal protein L31
	Solyc09g009550	2.32991	Alpha/beta-Hydrolases superfamily protein
	Solyc03g121040	2.32948	Clavaminate synthase-like protein
	Solyc02g082920	2.32678	Acidic extracellular 26 kD chitinase
	Solyc07g052990	2.32535	Ypt/Rab-GAP domain of gyp1p superfamily protein
	Solyc01g007800	2.32309	Ovate family protein 2
	Solyc03g115590	2.32262	T-box transcription factor (DUF863)
	Solyc08g007460	2.32262	Lipid transfer protein
	Solyc11g071460	2.32034	NAD(P)-binding Rossmann-fold superfamily protein
	Solyc04g079125	2.31498	B3 domain-containing protein
	Solyc02g069680	2.31468	Vacuolar protein sorting-associated protein 2 homolog 2
	Solyc03g119310	2.3141	Ribulose bisphosphate carboxylase large chain
	Solyc11g005150	2.31368	Entensin X55687
	Solyc03g083400	2.31173	CCT motif family protein
	Solyc06g061230	2.3117	Metallocarboxypeptidase inhibitor
	Solyc01g094090	2.31169	3-hydroxyisobutyryl-CoA hydrolase-like protein
	Solyc11g068620	2.30953	NAC-domain protein
	Solyc04g014480	2.3062	Heat-shock protein
	Solyc09g011640	2.30608	Putative glutathione S-transferase T2
	Solyc04g071820	2.30417	Cytochrome P450
	Solyc12g026420	2.30335	YCF20-like protein (DUF565)
	Solyc07g049530	2.30316	1-aminocyclopropane-1-carboxylate oxidase 1
	Solyc07g065320	2.30057	ABC subfamily C transporter
	Solyc08g061900	2.30027	NAD(P)H-quinone oxidoreductase subunit 2, chloroplastic
	Solyc04g015585	2.29799	Ozone-responsive stress related protein
	Solyc04g072560	2.29762	Regulator of Vps4 activity in the MVB pathway protein
	Solyc11g069730	2.29703	SH2 domain protein A
	Solyc01g049690	2.29389	Transcription factor Pur-alpha 1
	Solyc02g088740	2.29295	Transcription factor bHLH151
	Solyc07g062730	2.29114	Serine/Threonine-kinase pakA-like protein
	Solyc02g077220	2.28985	GDSL esterase/lipase
	Solyc02g069250	2.28673	Cinnamyl alcohol dehydrogenase
	Solyc01g005290	2.2862	Sec14p-like phosphatidylinositol transfer family protein
	Solyc07g008710	2.28481	Major latex-like protein
	Solyc01g106000	2.28444	Nicotinamidase 1
	Solyc05g012950	2.28385	Sulfotransferase
	Solyc04g048900	2.27966	Calreticulin
	Solyc03g082720	2.27925	Protein yippee-like
	Solyc04g078470	2.27901	D-type cyclin-3
	Solyc12g096900	2.27851	Disease resistance protein (TIR-NBS-LRR)
	Solyc12g088750	2.27768	Kinase family protein
	Solyc11g007930	2.27657	Histone H2B
	Solyc04g074450	2.2739	Phosphate-responsive 1 family protein
	Solyc08g078870	2.27369	14 kDa proline-rich protein DC2.15
	Solyc12g056540	2.27155	Histone H3
	Solyc01g091230	2.27133	Receptor-like kinase
	Solyc03g083560	2.26875	Phosphate-responsive 1 family protein
	Solyc07g065840	2.26789	Molecular chaperone Hsp90-2
	Solyc07g065090	2.26675	Polygalacturonase inhibitor protein
	Solyc12g057060	2.26383	Glycosyltransferase
	Solyc02g080260	2.26362	Woolly
	Solyc05g010590	2.2602	WPP domain-interacting tail-anchored protein 1
	Solyc03g111260	2.26013	Ribonuclease J
	Solyc02g014030	2.2566	Kinase
	Solyc02g077330	2.25231	GDSL esterase/lipase family
	Solyc02g081010	2.25211	Transcription factor jumonji (jmjC) domain-containing protein
	Solyc01g102310	2.25101	GRIP and coiled-coil domain-containing protein
	Solyc03g026040	2.24856	LRR receptor-like kinase family protein
	Solyc05g053090	2.24822	Transcription factor GRAS
	Solyc01g079385	2.2465	Histone-lysine N-methyltransferase
	Solyc10g007870	2.24638	Thionin-like protein
	Solyc09g083200	2.24026	Receptor-like protein kinase
	Solyc02g069100	2.23935	Cathepsin B-like cysteine protease
	Solyc08g079870	2.23895	Subtilisin
	Solyc12g099390	2.23826	Dehydration-induced 19-like protein
	Solyc12g088220	2.23773	SlBCAT1
	Solyc05g006510	2.23517	Hexosyltransferase
	Solyc09g089720	2.23178	2-oxoglutarate (2OG) and Fe(II)-dependent oxygenase superfamily protein
	Solyc04g074440	2.22919	Phosphate-responsive 1 family protein
	Solyc10g080610	2.22801	F-box/kelch-repeat protein
	Solyc03g096800	2.22761	Vacuolar iron transporter (VIT) family protein
	Solyc09g064380	2.22749	Tetratricopeptide repeat-containing family protein
	Solyc09g007270	2.2273	Ascorbate peroxidase
	Solyc01g102700	2.22655	Protein kinase-like protein
	Solyc11g071240	2.22546	U-box domain-containing protein 26
	Solyc06g008870	2.22415	Gid1-like gibberellin receptor
	Solyc09g091830	2.2239	Plastid transcriptionally active 5
	Solyc09g075610	2.22349	GATA transcription factor
	Solyc11g071280	2.2232	4-amino-4-deoxychorismate lyase
	Solyc03g114970	2.22105	SPIRAL1-like1
	Solyc09g011600	2.21974	Glutathione S-transferase
	Solyc04g081890	2.21846	RING/U-box superfamily protein
	Solyc07g007760	2.21514	Defensin-like protein
	Solyc04g078520	2.21414	Serine/threonine-protein kinase WNK
	Solyc08g078510	2.21393	GRAM domain protein/ABA-responsive-like protein
	Solyc01g088450	2.21365	RING/U-box superfamily protein
	Solyc05g055680	2.21229	Transmembrane protein
	Solyc12g027760	2.21079	Serine/threonine-protein kinase
	Solyc08g067950	2.20945	50S ribosomal protein L17
	Solyc11g007900	2.20926	2-oxoglutarate (2OG) and Fe(II)-dependent oxygenase superfamily protein
	Solyc02g084370	2.20848	Non-specific serine/threonine protein kinase
	Solyc04g010250	2.20846	Alpha/beta-Hydrolases superfamily protein
	Solyc03g044085	2.20695	Glucan endo-1,3-beta-glucosidase
	Solyc05g005200	2.20382	Pyrrolidone-carboxylate peptidase
	Solyc01g100110	2.19826	Phosphatase 2C family protein
	Solyc01g105660	2.19795	2-oxoglutarate and Fe(II)-dependent oxygenase superfamily protein
	Solyc06g063210	2.1968	Glutamate receptor-like 2.5
	Solyc02g081980	2.19584	Apyrase
	Solyc04g009190	2.19392	UPF0664 stress-induced protein C29B12.11c
	Solyc08g082740	2.19369	Signal recognition particle 19 kDa protein
	Solyc04g078740	2.19214	Subtilisin-like protease
	Solyc10g078590	2.19107	transmembrane protein
	Solyc01g099830	2.19046	60S ribosomal protein L22-2
	Solyc03g006240	2.1902	GDSL esterase/lipase
	Solyc06g062500	2.18832	60S ribosomal protein L28
	Solyc10g047260	2.18821	Magnesium transporter 7
	Solyc06g053660	2.18706	HR-like lesion-inducing protein-like protein
	Solyc07g053830	2.18664	ADP,ATP carrier protein, mitochondrial
	Solyc04g008790	2.18626	Ribosomal protein L1
	Solyc10g048190	2.18585	Thymocyte nuclear protein 1
	Solyc04g008730	2.18522	Alpha-galactosidase
	Solyc03g111793	2.18518	Receptor-like protein kinase
	Solyc04g073990	2.18444	Annexin p34
	Solyc02g086700	2.18382	Beta-1,3-glucanase
	Solyc12g015880	2.18216	Heat shock protein 90-1
	Solyc08g080130	2.18088	Phospholipase PLDb1
	Solyc12g096700	2.17833	60S ribosomal L9
	Solyc09g075680	2.17819	Alpha/beta-Hydrolases superfamily protein
	Solyc04g014720	2.17532	60S ribosomal protein L6
	Solyc08g079600	2.17512	BnaA07g13420D protein
	Solyc04g007825	2.17501	MLP-like protein 28
	Solyc05g006490	2.17444	TPX2 (Targeting protein for Xklp2) family protein
	Solyc06g071820	2.17411	BTB/POZ and TAZ domain protein
	Solyc11g022590	2.17364	Trypsin inhibitor-like protein precursor
	Solyc10g084310	2.17278	Ribosomal protein S12
	Solyc02g071620	2.17097	GDSL-motif lipase/hydrolase family protein 1
	Solyc12g096130	2.17059	ARABIDILLO-1
	Solyc09g065240	2.16943	Patatin
	Solyc02g092420	2.16637	Phototropic-responsive NPH3 family protein
	Solyc06g075010	2.163	Chaperonin 60 alpha subunit
	Solyc11g072740	2.16293	Protein BPS1, chloroplastic
	Solyc11g005380	2.16252	Trihelix transcription factor GT-2
	Solyc09g091550	2.15636	S-adenosyl-L-methionine: salicylic acid carboxyl methyltransferase
	Solyc02g068830	2.15448	Non-specific serine/threonine protein kinase
	Solyc02g083610	2.15221	bZIP transcription factor (DUF630 and DUF632)
	Solyc01g080220	2.15215	Endo-1,3-1,4-beta-d-glucanase
	Solyc02g071710	2.15203	Lipase, GDSL
	Solyc01g005870	2.15174	Leucine-rich repeat receptor-like protein kinase family protein
	Solyc06g035450	2.15142	Dead box ATP-dependent RNA helicase
	Solyc11g020050	2.15125	Cytosolic Fe-S cluster assembly factor nar-1
	Solyc05g050130	2.15097	Acidic endochitinase
	Solyc01g008670	2.15094	Cytochrome P450
	Solyc06g075390	2.15054	Exosome complex component RRP43
	Solyc02g090310	2.14971	Dof zinc finger protein
	Solyc03g118040	2.14683	Calnexin
	Solyc05g051290	2.14663	HMG-Y-related A
	Solyc09g098090	2.14162	NAD(P)-linked oxidoreductase superfamily protein
	Solyc04g080490	2.14145	ZF-HD homeobox protein
	Solyc02g067930	2.14096	Glycerol-3-phosphate dehydrogenase [NAD(+)]
	Solyc06g008980	2.14095	F-box/WD repeat-containing 10
	Solyc12g007020	2.14009	DUF936 family protein
	Solyc09g059990	2.13986	RING/U-box superfamily protein
	Solyc06g006080	2.13981	Thiamine biosynthesis protein ThiC
	Solyc04g072660	2.13943	60S ribosomal protein L30
	Solyc09g075350	2.13708	Pectinesterase
	Solyc03g119010	2.13298	Pre-mRNA-splicing factor SPF27
	Solyc04g005340	2.13229	Alpha-1,4-glucan-protein synthase [UDP-forming] 1
	Solyc06g053460	2.13035	Prefoldin subunit 2 family protein
	Solyc10g080960	2.12933	Two-component response regulator
	Solyc03g097600	2.1287	Bidirectional sugar transporter SWEET
	Solyc02g068820	2.12817	Leucine-rich receptor-like protein kinase family protein
	Solyc12g100180	2.12744	Pleiotropic drug resistance ABC transporter
	Solyc09g098230	2.12744	ATP-dependent DNA helicase 2 subunit Ku70-like protein
	Solyc03g078360	2.12233	Serine/threonine-protein kinase
	Solyc01g008080	2.12207	40S ribosomal protein S27
	Solyc05g053070	2.12159	Dehydrin family protein, expressed
	Solyc12g008580	2.11893	Glucan endo-1,3-beta-glucosidase
	Solyc07g055140	2.11644	DUF688 family protein
	Solyc06g065970	2.11481	14 kDa proline-rich protein DC2.15
	Solyc10g086020	2.11478	Interactor of constitutive active ROPs 3
	Solyc05g014710	2.11469	Remorin family protein
	Solyc09g061310	2.11423	PPPDE putative thiol peptidase family protein
	Solyc01g096450	2.11366	Aspartic proteinase nepenthesin-1-like protein
	Solyc07g008650	2.11274	Deaminase-related family protein
	Solyc04g080820	2.11046	Cytokinin oxidase4
	Solyc04g078670	2.10908	NAC domain protein
	Solyc10g078440	2.10784	VQ motif family protein
	Solyc03g122120	2.10632	3-oxoacyl-[acyl-carrier-protein] synthase
	Solyc09g091810	2.10484	CLAVATA3/ESR-related protein
	Solyc07g006890	2.10394	Cytochrome P450
	Solyc07g055080	2.10346	Proteasome subunit alpha type
	Solyc01g073770	2.10319	PRLI-interacting factor A
	Solyc03g082710	2.10204	RNA-binding protein with multiple splicing
	Solyc12g015870	2.10165	Calcineurin B-like protein
	Solyc12g099160	2.0991	serine carboxypeptidase family protein
	Solyc05g008000	2.09746	Nudix hydrolase
	Solyc04g007160	2.09709	Alpha-glucosidase
	Solyc01g094560	2.09566	60S ribosomal protein L36
	Solyc04g011550	2.0956	ABC-2 type transporter family protein
	Solyc05g006960	2.09451	Homeobox transcription factor
	Solyc06g076510	2.09127	Phosphoserine phosphatase
	Solyc08g007140	2.09112	60S ribosomal protein L37a
	Solyc09g018950	2.09104	RPA-interacting protein A
	Solyc12g049220	2.09038	Mitochondrial import inner membrane translocase subunit tim23
	Solyc01g091170	2.09023	Arginase 2 ARG2
	Solyc02g081270	2.09017	NAC domain protein
	Solyc11g068420	2.0882	Ribosomal protein
	Solyc02g062130	2.08757	Ferredoxin--NADP reductase
	Solyc08g075190	2.08749	C2 and GRAM domain-containing protein At1g03370
	Solyc12g009880	2.08619	Serine-rich protein-related
	Solyc09g090510	2.08511	Cyclopropane-fatty-acyl-phospholipid synthase
	Solyc02g079500	2.08364	Peroxidase
	Solyc10g079090	2.08319	Chaperone protein dnaJ
	Solyc02g081440	2.08303	Microsomal glutathione s-transferase
	Solyc09g072880	2.08223	Fluorescent in blue light
	Solyc08g007210	2.08166	Transferase
	Solyc08g082670	2.07981	Cellulose synthase
	Solyc07g063310	2.07901	LanC-like protein 2
	Solyc09g014900	2.07815	Cytochrome P450
	Solyc12g056410	2.07693	F-box protein PP2-A13
	Solyc03g121600	2.07689	Glucose-methanol-choline (GMC) oxidoreductase family protein
	Solyc09g010220	2.07522	Lysosomal pro-X carboxypeptidase
	Solyc10g080670	2.07519	Transmembrane protein
	Solyc12g056200	2.07475	transferring glycosyl group transferase (DUF604)
	Solyc09g007640	2.07329	Carboxypeptidase
	Solyc06g060290	2.07326	Protein disulfide-isomerase
	Solyc12g042080	2.07227	40s ribosomal protein S11
	Solyc11g007420	2.06774	Receptor-like protein kinase
	Solyc06g007430	2.06705	Non-specific serine/threonine protein kinase
	Solyc09g090680	2.06702	Cysteine-rich repeat secretory protein
	Solyc09g065840	2.06702	Single-stranded DNA binding protein-like protein
	Solyc09g005740	2.06627	Tetratricopeptide repeat (TPR)-like superfamily protein
	Solyc05g012970	2.06623	Sulfotransferase
	Solyc07g065120	2.06504	Glycerophosphoryl diester phosphodiesterase
	Solyc09g075560	2.06484	Hexosyltransferase
	Solyc06g075540	2.06382	Hydrolase family protein / HAD-superfamily protein
	Solyc12g088870	2.0637	PHD finger transcription factor
	Solyc07g062860	2.06312	ARM repeat superfamily protein
	Solyc06g051010	2.06288	Peptide-N4-(N-acetyl-beta-glucosaminyl)asparagine amidase A protein
	Solyc10g074960	2.06216	Ubiquitin-specific protease 15
	Solyc12g038605	2.06178	LINE-1 reverse transcriptase
	Solyc06g066330	2.06099	Poly [ADP-ribose] polymerase
	Solyc10g083570	2.05995	Fructose-bisphosphate aldolase
	Solyc12g042110	2.05991	Replication protein A 70 kDa DNA-binding subunit
	Solyc09g091390	2.05954	GATA transcription factor 18
	Solyc01g108020	2.0588	Thioredoxin
	Solyc04g005600	2.05829	MYB-related transcription factor
	Solyc04g026100	2.05819	Ribosomal protein S16
	Solyc05g054810	2.05775	60S ribosomal protein L35
	Solyc01g087340	2.05749	tRNA-dihydrouridine synthase
	Solyc01g096740	2.05746	Protein zinc induced facilitator-like 1
	Solyc03g006600	2.05675	P-loop containing nucleoside triphosphate hydrolases superfamily protein
	Solyc07g064970	2.05553	Microtubule associated family protein
	Solyc02g088830	2.05499	Hydroxyproline-rich glycoprotein family protein
	Solyc01g111670	2.05439	transmembrane protein (DUF1279)
	Solyc07g041735	2.05338	MOB kinase activator-like 1A
	Solyc11g072620	2.05324	G patch domain-containing protein 1
	Solyc09g055470	2.05312	Multiprotein bridging factor 1a
	Solyc08g082070	2.05272	High mobility group family protein
	Solyc09g082120	2.05199	Lactoylglutathione lyase / glyoxalase I family protein
	Solyc01g010020	2.04958	Calmodulin
	Solyc05g044620	2.04889	CDP-diacylglycerol-glycerol-3-phosphate 3-phosphatidyltransferase
	Solyc04g007060	2.04885	Disease resistance protein (NBS-LRR class) family
	Solyc10g081830	2.04878	Replication protein A subunit
	Solyc03g093360	2.04659	PLAT domain-containing protein 1
	Solyc01g089850	2.04596	CyclinU4_1
	Solyc12g094550	2.04591	At1g76250
	Solyc04g078590	2.04538	Receptor protein kinase
	Solyc11g066320	2.04533	Exostosin family protein
	Solyc05g050360	2.04508	Cyclic nucleotide gated channel 1
	Solyc01g109380	2.04307	UPF0496 protein
	Solyc06g084540	2.04258	Adenine nucleotide alpha hydrolases-like superfamily protein
	Solyc05g041440	2.04124	Ankyrin repeat-containing-like protein
	Solyc00g179240	2.04019	MADS-box transcription factor
	Solyc03g114320	2.03945	Protein KINESIN LIGHT CHAIN-RELATED 3
	Solyc11g011920	2.03905	Glutamate decarboxylase
	Solyc06g076700	2.03813	UPF0503 protein, chloroplastic
	Solyc08g080090	2.03665	STAY-GREEN-like protein
	Solyc02g080420	2.03547	RNA-binding family protein
	Solyc07g052310	2.03527	CDP-diacylglycerol-glycerol-3-phosphate 3-phosphatidyltransferase
	Solyc03g113420	2.03447	Major facilitator superfamily protein
	Solyc04g077980	2.03283	C2H2-type zinc finger protein
	Solyc10g055620	2.03272	Heparan-alpha-glucosaminide N-acetyltransferase
	Solyc02g068900	2.03102	Glutathione S-transferase family protein
	Solyc09g074470	2.02995	Kinase interacting (KIP1-like) family protein
	Solyc09g075290	2.02975	60S ribosomal protein L18
	Solyc06g074820	2.02943	Tonoplast intrinsic protein 1.1
	Solyc01g108530	2.02854	Acetyl esterase IPR013094 Alpha_beta hydrolase fold-3
	Solyc10g080690	2.02777	Patatin
	Solyc00g156980	2.02613	Glucose-methanol-choline (GMC) oxidoreductase family protein
	Solyc07g053020	2.02578	NBS-LRR type disease resistance protein
	Solyc08g074630	2.02518	Polyphenol oxidase precursor
	Solyc01g086640	2.02477	O-fucosyltransferase family protein
	Solyc04g074730	2.02452	Arabinogalactan-protein
	Solyc02g076750	2.02401	Cysteine protease
	Solyc01g109680	2.02351	P-loop containing nucleoside triphosphate hydrolases superfamily protein
	Solyc05g055990	2.02214	Plasma membrane intrinsic protein 2.12
	Solyc05g009450	2.02191	Solanum lycopersicum Cytokinin Response Factor 10
	Solyc03g020030	2.02076	Pin-II type proteinase inhibitor 69
	Solyc11g007710	2.02023	3-oxoacyl-[acyl-carrier-protein] synthase-like protein
	Solyc12g017960	2.01916	Disease resistance protein (TIR-NBS-LRR)
	Solyc02g078040	2.01817	Pollen Ole e 1 allergen and extensin family protein
	Solyc12g013790	2.01728	Nucleic acid binding protein
	Solyc03g025850	2.01672	Remorin 1
	Solyc01g010200	2.01663	Retrovirus-related Pol polyprotein from transposon TNT 1-94
	Solyc12g098190	2.01586	F-box family protein
	Solyc07g017535	2.01485	Conserved oligomeric Golgi complex, subunit 3
	Solyc08g007310	2.01483	Exostosin family protein
	Solyc12g042950	2.01445	Plastidic ATP/ADP-transporter
	Solyc04g008040	2.01426	Microtubule-associated protein 70-2
	Solyc03g119520	2.01424	Translocase subunit seca
	Solyc11g066840	2.01394	Histone deacetylase-like protein-like
	Solyc10g011880	2.01386	RING/U-box superfamily protein
	Solyc04g080460	2.01351	Sugar facilitator protein 4
	Solyc04g079040	2.01284	Serine carboxypeptidase
	Solyc04g076460	2.01265	Leucine-rich repeat receptor-like protein kinase family protein
	Solyc03g020040	2.01205	Pin-II type proteinase inhibitor 69
	Solyc03g119210	2.01152	Lipid transfer protein
	Solyc08g077210	2.01121	Inositol-1,4,5-triphosphate-5-phosphatase 1
	Solyc06g063070	2.00905	Ethylene Response Factor A.3
	Solyc07g064160	2.00773	Thiamine thiazole synthase
	Solyc09g083210	2.00689	Receptor-like protein kinase
	Solyc05g008860	2.00553	Non-specific serine/threonine protein kinase
	Solyc06g069860	2.00542	60S ribosomal protein L34
	Solyc11g066100	2.00386	Heat shock protein 70
	Solyc03g044150	2.0035	Subtilisin-like protease
	Solyc01g108840	2.00326	Receptor protein kinase
	Solyc01g103570	2.00188	Bromodomain-containing factor 2
	Solyc07g065250	2.00167	MAP kinase kinase kinase 60
	Solyc09g010510	2.00141	NAD(P)-binding Rossmann-fold superfamily protein
	Solyc04g015560	2.00108	Beta-glucosidase
	n-fold ≥ 2
	* Genes not expressed in non-transformed Moneymaker

## Sheet: ST5
	Supplementary Table 5. Genes differentially downregulated in line AtYODA #6 compared to Moneymaker plants (157 genes)
	Locus	AtYDA#6 /MM	Description
	Solyc01g049685	0	Transcription factor Pur-alpha 1
	Solyc01g104190	0	Maternal effect embryo arrest 9
	Solyc02g069350	0	Pectinesterase (Protein of unknown function, DUF538)
	Solyc02g086795	0	Protein kinase superfamily protein
	Solyc02g092537	0	Acetyl-coenzyme A carboxylase carboxyl transferase subunit beta, chloroplastic
	Solyc02g094450	0	BnaC08g29070D protein
	Solyc08g079000	0	Terpenoid cyclases/Protein prenyltransferases superfamily protein
	Solyc10g077070	0	Histone-lysine N-methyltransferase, H3 lysine-9 specific SUVH1
	Solyc06g062550	0.073248	LES459817 putative phosphatase 14A
	Solyc07g022910	0.0786645	Protein WEAK CHLOROPLAST MOVEMENT UNDER BLUE LIGHT 1
	Solyc06g062560	0.088305	Phosphatase 14B
	Solyc06g062540	0.0893326	Acid phosphatase
	Solyc02g078150	0.0899955	DUF506 family protein
	Solyc03g036470	0.104092	Phenylalanine ammonia-lyase
	Solyc03g098010	0.106886	Phosphate starvation inducible gene TPSI1
	Solyc03g093140	0.113187	Glycerol-3-phosphate transporter
	Solyc04g080920	0.113953	Purple acid phosphatase
	Solyc02g094400	0.115539	Glycerophosphodiester phosphodiesterase
	Solyc07g042400	0.118741	Transmembrane protein
	Solyc12g009480	0.121771	SPX domain-containing family protein
	Solyc02g086850	0.122659	RNA exonuclease-like protein
	Solyc08g005305	0.127666	S-adenosyl-L-methionine-dependent methyltransferases superfamily protein
	Solyc12g014580	0.129474	Pollen allergen Ole e 6-like protein
	Solyc02g088210	0.138024	SPX domain-containing family protein
	Solyc01g109100	0.148657	Phytochrome interacting factor 3-like 5
	Solyc01g100020	0.164513	Phospholipase D
	Solyc08g060920	0.170098	IDS4-like
	Solyc09g072770	0.179925	Pollen Ole e 1 allergen and extensin family protein
	Solyc01g096320	0.194367	Homeobox-leucine zipper protein
	Solyc08g016415	0.197694	Kinesin-like calmodulin-binding protein (ZWICHEL)
	Solyc05g009720	0.204831	Two-component response regulator
	Solyc10g079750	0.205391	BTB/POZ ankyrin repeat protein
	Solyc12g043160	0.20998	WAT1-related protein
	Solyc04g050440	0.217326	Ammonium transporter
	Solyc03g095650	0.218025	MLO-like protein
	Solyc03g082800	0.218084	HEAT/U-box domain-containing protein
	Solyc06g076690	0.222256	Acyl-CoA thioesterase
	Solyc03g093535	0.232592	Protein kinase superfamily protein
	Solyc06g063330	0.235233	Vacuolar ATP synthase subunit A
	Solyc07g007620	0.236883	Monogalactosyldiacylglycerol synthase
	Solyc10g086570	0.24108	Chaperone DnaJ
	Solyc04g015120	0.251571	U-box domain-containing protein 33
	Solyc04g050860	0.271381	Myo-inositol-1-phosphate synthase 1
	Solyc02g083250	0.27428	Ganglioside-induced differentiation-associated protein 2
	Solyc01g109670	0.276342	Transcription factor RADIALIS
	Solyc01g091870	0.277404	SPX domain-containing family protein
	Solyc02g077120	0.288211	GDSL esterase/lipase
	Solyc01g109090	0.288671	mRNA, clone: RTFL01-34-C05
	Solyc07g045160	0.291026	ATP-dependent 6-phosphofructokinase
	Solyc11g066250	0.296331	Carboxypeptidase
	Solyc10g055390	0.298384	Nodulin-like / Major Facilitator Superfamily protein
	Solyc08g066350	0.303681	Histidine phosphotransfer protein
	Solyc08g079150	0.304802	SAUR-like auxin-responsive protein family
	Solyc02g089080	0.310394	Rapid alkalinization factor 5
	Solyc04g009900	0.311664	Phosphoenolpyruvate carboxylase kinase
	Solyc09g061730	0.318412	Late embryogenesis abundant protein 1
	Solyc04g007730	0.320099	Fold protein
	Solyc05g005230	0.322239	Plant protein 1589 of Uncharacterized protein function
	Solyc02g067730	0.325614	RNA exonuclease-like protein
	Solyc10g047040	0.335315	Zinc finger protein
	Solyc06g069730	0.335999	Chlorophyll a-b binding protein Cab12
	Solyc04g082050	0.338503	Ganglioside-induced differentiation-associated protein 2
	Solyc09g074380	0.338591	DCD (Development and Cell Death) domain protein
	Solyc04g081530	0.351131	DNAJ-like protein
	Solyc01g080410	0.355723	Methionine sulfoxide reductase
	Solyc07g064410	0.356512	Kua-ubiquitin conjugating enzyme hybrid, localization
	Solyc01g099970	0.356802	F-box/LRR protein
	Solyc00g147577	0.361396	Phosphate transporter PHO1-like protein
	Solyc01g009850	0.364865	DNA-directed RNA polymerase subunit beta
	Solyc10g017580	0.366603	Digalactosyldiacylglycerol synthase
	Solyc09g007180	0.368156	Adenylate kinase
	Solyc05g055750	0.368925	WRKY transcription factor 34
	Solyc02g093190	0.369601	Histone-lysine N-methyltransferase MEDEA
	Solyc07g042630	0.369728	Terpene cyclase/mutase family member
	Solyc09g090360	0.370404	Phosphate transporter PHO1-like protein
	Solyc04g007470	0.370811	Drought responsive Zinc finger protein
	Solyc03g097230	0.371387	AIG2-like (avirulence induced gene) family protein
	Solyc09g014300	0.37153	Sulfoquinovosyldiacylglycerol 2
	Solyc05g052270	0.37384	Non-specific serine/threonine protein kinase
	Solyc01g080620	0.380881	BTB/POZ domain-containing protein isoform 1
	Solyc06g071830	0.381989	BTB/POZ and TAZ domain protein
	Solyc08g007250	0.382165	Disease resistance protein
	Solyc04g079100	0.382726	Phosphatidic acid phosphohydrolase 2
	Solyc10g086720	0.38616	Fructose-1,6-bisphosphatase
	Solyc12g036310	0.386988	NAD(P)H-quinone oxidoreductase subunit 5, chloroplastic
	Solyc03g093550	0.390472	Ethylene-responsive transcription factor
	Solyc01g008150	0.392745	Cytochrome B5-like protein
	Solyc10g086390	0.405572	NAD(P)-binding Rossmann-fold superfamily protein
	Solyc04g082500	0.406327	Kinase family protein
	Solyc06g051940	0.406901	Protein phosphatase 2c
	Solyc04g049800	0.408502	AP2-like ethylene-responsive transcription factor
	Solyc04g054740	0.409389	Myo-inositol-1-phosphate synthase
	Solyc07g014680	0.412581	Sodium transporter HKT1,2
	Solyc08g082120	0.413606	Methanol inducible protein
	Solyc03g093540	0.415561	Ethylene-responsive transcription factor 5
	Solyc10g008040	0.415721	Late embryogenesis abundant protein-like
	Solyc03g045100	0.416988	Adenosine kinase 2
	Solyc08g076790	0.417213	Cinnamoyl-CoA reductase
	Solyc10g078920	0.417629	Thioredoxin
	Solyc06g007160	0.422054	Internal alternative NAD(P)H-ubiquinone oxidoreductase A1, mitochondrial
	Solyc05g023990	0.42263	Leucine-rich receptor-like protein kinase family protein
	Solyc04g079190	0.424628	Alpha/beta-Hydrolases superfamily protein
	Solyc05g053850	0.424753	Protein SELF PRUNING 5G
	Solyc01g110150	0.4272	Prostatic spermine-binding-like protein
	Solyc02g092110	0.4277	Phytosulfokines 3 family protein
	Solyc02g068040	0.435059	RNI-like superfamily protein
	Solyc01g109950	0.435901	Kinase
	Solyc05g055740	0.437398	Tyrosine phosphatase family protein
	Solyc09g083130	0.438105	Acylamino-acid-releasing enzyme
	Solyc05g024260	0.438665	Bidirectional sugar transporter SWEET
	Solyc11g066270	0.442991	Xyloglucan endotransglucosylase-hydrolase 6
	Solyc02g077980	0.443169	Late embryogenesis abundant protein (LEA) family protein
	Solyc07g040660	0.444661	Golgin Putative 5
	Solyc06g068130	0.444927	Tetratricopeptide repeat (TPR)-like superfamily protein
	Solyc04g072700	0.447756	Heavy metal transport/detoxification superfamily protein
	Solyc02g036370	0.45041	Myb family transcription factor
	Solyc05g053760	0.450535	Chaperone protein DNAj
	Solyc04g079300	0.451577	Calcineurin-like metallo-phosphoesterase superfamily protein
	Solyc07g065900	0.457814	Fructose-bisphosphate aldolase, cytoplasmic isozyme 1
	Solyc01g079480	0.457856	BZIP transcription factor
	Solyc03g111690	0.458496	Pectate lyase family protein
	Solyc10g080730	0.45891	Thioredoxin
	Solyc06g005070	0.459034	Major facilitator superfamily protein
	Solyc12g094635	0.459441	Galactose oxidase/kelch repeat superfamily protein
	Solyc05g005990	0.46051	Major facilitator superfamily protein
	Solyc07g063905	0.461229	RING/U-box superfamily protein
	Solyc08g005930	0.462025	F-box/kelch-repeat protein SKIP25
	Solyc09g018280	0.463096	Non-specific serine/threonine protein kinase
	Solyc08g082190	0.463892	Diacylglycerol kinase 5
	Solyc04g078110	0.464993	Serine protease SBT1
	Solyc02g070970	0.466435	Chlorophyll a-b binding protein, chloroplastic
	Solyc11g008250	0.467138	P-loop containing nucleoside triphosphate hydrolases superfamily protein
	Solyc07g049560	0.470323	Tyrosine specific protein phosphatase family protein
	Solyc03g097715	0.471339	Meiosis chromosome segregation family protein
	Solyc00g068970	0.473396	Senescence-associated protein
	Solyc06g083650	0.473877	GDSL esterase/lipase
	Solyc10g083300	0.474419	Cell-wall invertase
	Solyc03g118330	0.475477	Receptor-kinase
	Solyc10g086180	0.477475	Phenylalanine ammonia-lyase
	Solyc07g005685	0.479004	Carboxypeptidase
	Solyc05g056430	0.482592	Small auxin up-regulated RNA56
	Solyc01g006790	0.48348	BnaAnng41820D protein
	Solyc04g007795	0.484485	Major latex-like protein
	Solyc12g014450	0.484788	Extracellular ligand-gated ion channel protein (DUF3537)
	Solyc12g010545	0.486387	NAC domain-containing protein 78
	Solyc00g322635	0.488054	MLP-like protein 28
	Solyc04g014800	0.488823	Myo-inositol monophosphatase 1
	Solyc03g115770	0.489517	Timing of cab expression 1/pseudo-response regulator 1
	Solyc02g093270	0.490333	Caffeoyl-CoA O-methyltransferase
	Solyc09g007765	0.490387	Aquaporin-like protein
	Solyc10g054440	0.490855	Arginine decarboxylase 1
	Solyc06g066530	0.491979	DUF1677 family protein
	Solyc09g075210	0.494459	Late embryogenesis abundant protein Lea5
	Solyc06g066700	0.497917	Serine-rich protein-like protein
	Solyc12g019550	0.498774	Lipase maturation factor 2
	Solyc09g065560	0.499623	Sulfate transporter
	Solyc05g015800	0.499909	Alcohol acyl transferase
	n-fold ≤ 2

## Sheet: ST6
	Supplementary Table 6. Core genes differentially upregulated in AtCA-YODA lines #3 and #7 and AtYODA #6 compared to Moneymaker plants (43 genes).
	Locus	AtCA-YODA#3 /MM	AtCA-YODA#7 /MM	AtYDA#6 /MM	Description
	Solyc06g084310	*	*	*	Small nuclear ribonucleoprotein Sm D1
	Solyc01g086800	227.968	94.1878	183.472	Histone H3
	Solyc02g077940	107.77	105.157	134.048	Disease resistance protein (TIR-NBS-LRR class) family
	Solyc05g013880	95.9258	75.9005	164.61	Transducin/WD40 repeat-like superfamily protein
	Solyc03g045140	33.2078	28.499	24.062	Cyclopropane-fatty-acyl-phospholipid synthase
	Solyc01g100630	20.9898	31.7502	11.2226	Catalase
	Solyc01g104185	13.3674	14.6696	16.6352	Fatty acyl-CoA reductase
	Solyc09g097770	7.05626	4.0786	2.56897	Glycine-rich protein
	Solyc07g052700	5.68212	4.75487	10.7175	AGAMOUS-like MADS-box transcription factor
	Solyc09g092710	5.29138	3.62508	4.07387	Glycine-rich protein
	Solyc10g009150	5.17142	4.20651	2.77234	Organ-specific protein S2
	Solyc03g097570	5.09712	10.9055	10.4553	Bidirectional sugar transporter SWEET
	Solyc09g092310	5.05364	6.05228	8.92518	Ph-3 resistance protein
	Solyc05g054965	4.85158	5.26393	9.10345	DAG protein
	Solyc01g109500	4.54089	13.3833	2.56079	Dehydration-responsive protein RD22
	Solyc09g092320	4.52352	4.58331	2.88272	RNA binding protein
	Solyc04g073990	4.47471	4.42864	2.18444	Annexin p34
	Solyc07g006890	4.35996	2.0089	2.10394	Cytochrome P450
	Solyc02g076640	3.98043	3.88359	9.3179	Transcription factor-like protein
	Solyc06g071330	3.78152	3.78497	3.22655	Nucleobase-ascorbate transporter-like protein
	Solyc05g053070	3.7489	2.92955	2.12159	Dehydrin family protein
	Solyc11g011330	3.24721	2.56721	7.85158	Alcohol dehydrogenase
	Solyc08g065470	3.18727	2.54244	2.96874	Mitochondrial ATP synthase subunit G protein
	Solyc01g098020	3.12988	5.83911	3.229	Acetyltransferase (GNAT) domain protein
	Solyc12g096700	3.05436	2.30669	2.17833	60S ribosomal L9
	Solyc04g072660	3.01779	2.86721	2.13943	60S ribosomal protein L30
	Solyc01g073640	2.99106	2.75493	3.80413	Alcohol dehydrogenase-3
	Solyc03g123610	2.85626	2.49342	2.41051	Alanine aminotransferase 2
	Solyc08g007140	2.71855	2.70224	2.09112	60S ribosomal protein L37a
	Solyc05g054810	2.71393	2.15662	2.05775	60S ribosomal protein L35
	Solyc08g077560	2.69848	2.26373	2.93431	Kinase family protein
	Solyc03g043720	2.68219	2.54202	3.36705	Protein BRICK 1
	Solyc03g117860	2.59228	4.35094	13.7081	RING/U-box superfamily protein
	Solyc04g009860	2.59228	2.75401	6.88909	2-oxoglutarate (2OG) and Fe(II)-dependent oxygenase superfamily protein
	Solyc09g005740	2.57695	3.30169	2.06627	Tetratricopeptide repeat (TPR)-like superfamily protein
	Solyc01g099830	2.55833	2.13715	2.19046	60S ribosomal protein L22-2
	Solyc03g098780	2.39525	2.55588	2.58811	Cathepsin D Inhibitor
	Solyc04g026100	2.33482	2.13908	2.05819	Ribosomal protein S16
	Solyc11g068420	2.27648	2.19134	2.0882	Ribosomal protein
	Solyc10g086020	2.25315	2.09101	2.11478	Interactor of constitutive active ROPs 3
	Solyc11g069700	2.19641	3.06333	2.97125	Elongation factor 1-alpha
	Solyc12g006380	2.12181	4.93722	38.8752	2-oxoglutarate-dependent dioxygenase
	Solyc06g061230	2.09833	4.76299	2.3117	Metallocarboxypeptidase inhibitor
	n-fold ≥ 2
	* Genes not expressed in non-transformed Moneymaker

## Sheet: ST7
	Supplementary Table 7. Core genes differentially downregulated in AtCA-YODA lines #3 and #7 and AtYODA #6 compared to Moneymaker plants (34 genes)
	Locus	AtCA-YODA#3 / MM	AtCA-YODA#7 / MM	AtYDA#6 / MM	Description
	Solyc08g079000	0	0	0	Terpenoid cyclases/Protein prenyltransferases superfamily protein
	Solyc03g036470	0	0	0.104092	Phenylalanine ammonia-lyase
	Solyc01g104190	0	0	0	Maternal effect embryo arrest 9
	Solyc02g086795	0	0	0	Protein kinase superfamily protein
	Solyc10g077070	0.0014193	0	0	Histone-lysine N-methyltransferase, H3 lysine-9 specific SUVH1
	Solyc06g076690	0.0816041	0.0562403	0.222256	Acyl-CoA thioesterase
	Solyc04g015120	0.100718	0.397672	0.251571	U-box domain-containing protein 33
	Solyc08g016415	0.11697	0.451708	0.197694	Kinesin-like calmodulin-binding protein (ZWICHEL)
	Solyc06g062560	0.123106	0.202034	0.088305	Phosphatase 14B
	Solyc01g109100	0.124843	0.24118	0.148657	Phytochrome interacting factor 3-like 5
	Solyc06g062540	0.12575	0.143542	0.0893326	Acid phosphatase
	Solyc08g005305	0.128179	0.141854	0.127666	S-adenosyl-L-methionine-dependent methyltransferases superfamily protein
	Solyc04g080920	0.129745	0.35911	0.113953	Purple acid phosphatase
	Solyc06g062550	0.135624	0.256399	0.073248	LES459817 putative phosphatase 14A
	Solyc03g095650	0.165978	0.225281	0.218025	MLO-like protein
	Solyc03g098010	0.183394	0.271985	0.106886	Phosphate starvation inducible gene TPSI1
	Solyc12g009480	0.188806	0.326059	0.121771	SPX domain-containing family protein
	Solyc07g007620	0.190723	0.338143	0.236883	Monogalactosyldiacylglycerol synthase
	Solyc09g074380	0.20377	0.29069	0.338591	DCD (Development and Cell Death) domain protein
	Solyc02g088210	0.213789	0.351617	0.138024	SPX domain-containing family protein
	Solyc04g078110	0.228975	0.419536	0.464993	Serine protease SBT1
	Solyc09g061730	0.235835	0.489237	0.318412	Late embryogenesis abundant protein 1
	Solyc07g042400	0.258855	0.335343	0.118741	Transmembrane protein
	Solyc01g080620	0.292994	0.298633	0.380881	BTB/POZ domain-containing protein isoform 1
	Solyc01g100020	0.295611	0.48554	0.164513	Phospholipase D
	Solyc12g014580	0.334365	0.320002	0.129474	Pollen allergen Ole e 6-like protein
	Solyc01g110150	0.382424	0.431062	0.4272	Prostatic spermine-binding-like protein
	Solyc02g094400	0.38806	0.28589	0.115539	Glycerophosphodiester phosphodiesterase
	Solyc01g109090	0.404837	0.350134	0.288671	mRNA, clone: RTFL01-34-C05
	Solyc02g086850	0.417105	0.300246	0.122659	RNA exonuclease-like protein
	Solyc02g078150	0.430443	0.123713	0.0899955	DUF506 family protein
	Solyc05g009720	0.447917	0.454236	0.204831	Two-component response regulator
	Solyc01g079480	0.486367	0.472153	0.457856	BZIP transcription factor
	Solyc02g067730	0.49515	0.267261	0.325614	RNA exonuclease-like protein
	n-fold ≤ 2

## Sheet: ST8
	Supplementary Table 8. Summary statistics of stomatal numbers in CRISPR (Slyda1 and Slyda2) tomato lines.
			Stomatal index		Stomatal density		Pavement cell density
	Genotype	n	Mean ± SD	MM vs (p-value)	Mean ± SD	MM vs (p-value)	Mean ± SD	MM vs (p-value)
	MM	16	26.6 ± 1.7	-	81.1 ± 18.2	-	224.2 ± 51.6	-
	Slyda1#36	7	26.2 ± 2.4	0.908	103.2 ± 44.5	0.1792	334.3 ± 89.7	0.0044
	Slyda1#37	9	26.3 ± 1.8	0.5685	100.7 ± 11.5	0.0083	313.5 ± 89.1	0.0009
	Slyda2#23	14	33.2 ± 1.8	< 0.0001	109.8 ± 30.0	0.0018	220.0 ± 49.8	0.5871
	Slyda2#52	13	33.0 ± 1.9	< 0.0001	113.0 ± 48.3	0.0126	226.3 ± 82.8	0.442
	Slyda2#313	16	32.3 ± 1.3	< 0.0001	98.3 ± 16.2	0.0082	205.5 ± 34.7	0.0918
	SD: standard deviation
	p-value calculated by Mann-Whitney test

## Sheet: ST9
	Supplementary Table 9. Oligonucleotides used in this study.
	Locus	Name	Forward primer	Reverse primer
	AT1G63700	AtYODA kinase domain	5'-AAAAAGCAGGCTTCATGTGGAAAAAAGGGAGATTGC-3'	5'-GGGTCCTCTGTTTGTTGATCCGGGAGTTG-3'
	AT1G63700	AtYODA	5'-CTGTGGGTGACATTCCATCTGA-3'	5'-GCATTGACTGATCCCTCGAAGA-3'
	AT5G25760	AtUBC21	5'-GCTCTTATCAAAGGACCTTCGG-3'	5'-CGAACTTGAGGAGGTTGCAAAG-3
	Solyc03g123660	SlUBC	5'-TGCTTCAGCTTTGATGACTGGA-3'	5'-AATAACAGGAACCAGCAGCGG-3'
	Solyc08g081210	SlYODA1	5'-TTTGGACATGTGTACCTTGG-3'	5'-CTGCTGTGCACTTTCTCTTG-3'
	Solyc03g025360	SlYODA2	5'-GCACAGACTCGACCCTACAG-3'	5'-GCAAGAGGACTACGCTGACG-3'
	Solyc06g036080	SlYODA3	5'-AATCGGGTGTCACAGCAACT-3'	5'-TTATGTTCCACCTGGGCGAC-3'
	Solyc01g106610	SlPR1a	5'-GGCAGGAACACCAAAGAAACCA-3'	5'-TGGCCTCTGGTCAGGTTTAAAG-3'
	Solyc05g051200	SlERF1	5'-TGGAGTTAGAAAGAGGCCATGG-3'	5'-CCCTCATTGATAATGCGGCTTG-3'
	Solyc03g020080	SlPI-II	5'-AATTTATCCACCGGATGTACC-3'	5'-GGTTCATCACTCTCTCCTTCAC-3'
	Solyc02g077940	SlDRP	5'-CAGCAGCAGCAACGTCAG-3'	5'-CTGCCCTTATCCATATTCTTCG-3'
	Solyc05g013880	SlWD40	5'-ACAGGTTCGGCTGATAAACG-3'	5'-GCCGATTTATGCTTCTCCAA-3'
	Solyc03g098010	SlTPSI	5'-CGGCCATGATCATTGCCTTG-3'	5'-TTCACGTCTCCTCTCCATGC-3'
	Solyc02g079490	SlAT	5'-GTGATGCCAATGCCAAGTCC-3'	5'-CAGTGAGGGGCTTGAACACA-3'
